# Supplementary material for: Proteomic and Transcriptomic Analysis for Identification of Endosymbiotic Bacteria Associated with BYDV Transmission Efficiency by Sitobion miscanthi
Source: Plants (Basel). 2022 Dec 2;11(23):3352. doi: 10.3390/plants11233352 (PMC9735544; doi:10.3390/plants11233352)
Supplement: Supplementary file 1 [file plants-11-03352-s001.zip]

Archive with 11 entries (8 files):
- Non-published material /
- Non-published material /Table S2 Summary of transcriptome data.xlsm
- __MACOSX/
- __MACOSX/Non-published material /
- __MACOSX/Non-published material /._Table S2 Summary of transcriptome data.xlsm
- Non-published material /Table S1. Endosymbiont detected in the Shanxi Taiyuan (STY) geographic population and Henan Dengzhou (HDZ) geographic population of Sitobion miscanthi with and without antibiotic treatment.docx
- __MACOSX/Non-published material /._Table S1. Endosymbiont detected in the Shanxi Taiyuan (STY) geographic population and Henan Dengzhou (HDZ) geographic population of Sitobion miscanthi with and without antibiotic treatment.docx
- Non-published material /Table S3 List of Unigene annotated by Nr, KEGG, KOG and SwissPort.xlsm
- __MACOSX/Non-published material /._Table S3 List of Unigene annotated by Nr, KEGG, KOG and SwissPort.xlsm
- Non-published material /Table S4 Specific primers used in this study.doc
- __MACOSX/Non-published material /._Table S4 Specific primers used in this study.doc
