# Supplementary material for: Proteomic and Transcriptomic Analysis for Identification of Endosymbiotic Bacteria Associated with BYDV Transmission Efficiency by Sitobion miscanthi
Source: Plants (Basel). 2022 Dec 2;11(23):3352. doi: 10.3390/plants11233352 (PMC9735544; doi:10.3390/plants11233352)
Supplement: Supplementary file 1 [file plants-11-03352-s001.zip › Non-published material /Table S2 Summary of transcriptome data.xlsm]

## Sheet: all.reads_info
Sample	RawData(bp)	BF_Q20(%)	BF_Q30(%)	BF_N(%)	BF_GC(%)	CleanData(bp)	AF_Q20(%)	AF_Q30(%)	AF_N(%)	AF_GC(%)
STY-free-1	6961288800	6787525350 (97.50%)	6492358306 (93.26%)	16978 (0.00%)	3122033676 (44.85%)	6885718715	6728238279 (97.71%)	6439668681 (93.52%)	16784 (0.00%)	3082767782 (44.77%)
STY-free-2	6567969000	6403324200 (97.49%)	6125917852 (93.27%)	19545 (0.00%)	2922566483 (44.50%)	6508622645	6359824051 (97.71%)	6087897662 (93.54%)	17190 (0.00%)	2891954602 (44.43%)
STY-free-3	5873858700	5724594543 (97.46%)	5472619238 (93.17%)	14267 (0.00%)	2625475667 (44.70%)	5818480109	5682349121 (97.66%)	5435378060 (93.42%)	14148 (0.00%)	2597013719 (44.63%)
STY-Vir-1	6406498500	6219560678 (97.08%)	5913287787 (92.30%)	15187 (0.00%)	2880784639 (44.97%)	6342878955	6171052591 (97.29%)	5870598189 (92.55%)	15038 (0.00%)	2847743276 (44.90%)
STY-Vir-2	7120358100	6942322319 (97.50%)	6644209168 (93.31%)	197021 (0.00%)	3199811792 (44.94%)	7059435061	6898122446 (97.71%)	6605985699 (93.58%)	187446 (0.00%)	3168524127 (44.88%)
STY-Vir-3	7364006100	7174606592 (97.43%)	6857112320 (93.12%)	201716 (0.00%)	3307074767 (44.91%)	7303027499	7130522164 (97.64%)	6819067057 (93.37%)	191932 (0.00%)	3275709579 (44.85%)
STY-Amp-1	5969058600	5805107234 (97.25%)	5528820386 (92.62%)	14098 (0.00%)	2520872365 (42.23%)	5912658531	5762462991 (97.46%)	5491404999 (92.88%)	13969 (0.00%)	2492180209 (42.15%)
STY-Amp-2	7025655300	6855611861 (97.58%)	6561027288 (93.39%)	194636 (0.00%)	2985550673 (42.49%)	6969931452	6814676450 (97.77%)	6525470891 (93.62%)	185180 (0.00%)	2957859202 (42.44%)
STY-Amp-3	5936367900	5795719594 (97.63%)	5549234762 (93.48%)	163057 (0.00%)	2516454411 (42.39%)	5891968439	5762952252 (97.81%)	5520655960 (93.70%)	154966 (0.00%)	2494431376 (42.34%)
STY-Rif-1	10489386000	10226089678 (97.49%)	9763359420 (93.08%)	24934 (0.00%)	4360395207 (41.57%)	10392532288	10152062601 (97.69%)	9697993542 (93.32%)	24687 (0.00%)	4311649116 (41.49%)
STY-Rif-2	8079457200	7885479088 (97.60%)	7546333072 (93.40%)	219757 (0.00%)	3353827605 (41.51%)	8016126971	7839622199 (97.80%)	7506685159 (93.64%)	208760 (0.00%)	3322578414 (41.45%)
STY-Rif-3	8340834000	8138041390 (97.57%)	7783337388 (93.32%)	228491 (0.00%)	3463188175 (41.52%)	8280737282	8095730758 (97.77%)	7747133371 (93.56%)	218122 (0.00%)	3433690247 (41.47%)
STY-A-V-1	6423124500	6269417441 (97.61%)	6009301007 (93.56%)	23751 (0.00%)	2833100877 (44.11%)	6357323077	6221030829 (97.86%)	5966826247 (93.86%)	18821 (0.00%)	2799287899 (44.03%)
STY-A-V-2	7369278600	7191949868 (97.59%)	6886127833 (93.44%)	202952 (0.00%)	3258010832 (44.21%)	7310170944	7148711723 (97.79%)	6848524931 (93.68%)	193287 (0.00%)	3227919336 (44.16%)
STY-A-V-3	7724420400	7537609354 (97.58%)	7211430236 (93.36%)	214329 (0.00%)	3416472288 (44.23%)	7666397224	7494706963 (97.76%)	7174038725 (93.58%)	202694 (0.00%)	3387049479 (44.18%)
STY-R-V-1	6028279800	5873870954 (97.44%)	5609576996 (93.05%)	16563 (0.00%)	2630519945 (43.64%)	5973039895	5832767265 (97.65%)	5573678274 (93.31%)	15141 (0.00%)	2602304733 (43.57%)
STY-R-V-2	7397645400	7227307419 (97.70%)	6930894799 (93.69%)	202201 (0.00%)	3214800654 (43.46%)	7338076747	7183774102 (97.90%)	6892956962 (93.93%)	191736 (0.00%)	3185088494 (43.40%)
STY-R-V-3	9392741100	9162094185 (97.54%)	8767935960 (93.35%)	259272 (0.00%)	4111827364 (43.78%)	9310044293	9100561211 (97.75%)	8714349094 (93.60%)	246523 (0.00%)	4070555941 (43.72%)
