# Supplementary material for: Proteomic and Transcriptomic Analysis for Identification of Endosymbiotic Bacteria Associated with BYDV Transmission Efficiency by Sitobion miscanthi
Source: Plants (Basel). 2022 Dec 2;11(23):3352. doi: 10.3390/plants11233352 (PMC9735544; doi:10.3390/plants11233352)
Supplement: Supplementary file 1 [file plants-11-03352-s001.zip › Non-published material /Table S3 List of Unigene annotated by Nr, KEGG, KOG and SwissPort.xlsm]

## Sheet: Unigene.all_annot
id	Nr-ID	Nr-Score	Nr-Evalue	Nr-annotation	Swissprot-ID	Swissprot-Score	Swissprot-Evalue	Swissprot-annotation	KOG-Protein-or-Domain	KOG-Score	KOG-Evalue	KOG-ID	KOG-Function-Description	KO-ID	KEGG-Evalue	KEGG-Score	KEGG-Gene	Pathway
Unigene0000001	XP_001948421.1	939.5	1.3e-270	XP_001948421.1 cytochrome P450 6k1 [Acyrthosiphon pisum]	sp|Q964R0|CP6K1_BLAGE	317.8	2.7e-85	sp|Q964R0|CP6K1_BLAGE Cytochrome P450 6k1 OS=Blattella germanica OX=6973 GN=CYP6K1 PE=2 SV=1	7302303	297	7.5e-80	KOG0158	Cytochrome P450 CYP3/CYP5/CYP6/CYP9 subfamilies	K14999//CYP6; cytochrome P450 family 6 [EC:1.14.-.-]	2.4e-271	939.5	api:100162372	--
Unigene0000002	--	--	--	--	--	--	--	--	--	--	--	--	--	--	--	--	--	--
Unigene0000003	--	--	--	--	--	--	--	--	--	--	--	--	--	--	--	--	--	--
Unigene0000004	--	--	--	--	--	--	--	--	--	--	--	--	--	--	--	--	--	--
Unigene0000005	--	--	--	--	--	--	--	--	--	--	--	--	--	--	--	--	--	--
Unigene0000006	XP_026815144.1	317.8	5.3e-84	XP_026815144.1 modular serine protease-like isoform X2 [Rhopalosiphum maidis]	sp|Q9VER6|MODSP_DROME	85.1	8.7e-16	sp|Q9VER6|MODSP_DROME Modular serine protease OS=Drosophila melanogaster OX=7227 GN=modSP PE=1 SV=2	7300187	83.2	5e-16	KOG3627	Trypsin	K20674//MODSP; modular serine protease [EC:3.4.21.-]	9.8e-85	317.8	rmd:113555045	ko04624//Toll and Imd signaling pathway//Immune system//Organismal Systems
Unigene0000007	XP_027841892.1	679.9	1.3e-192	XP_027841892.1 LOW QUALITY PROTEIN: modular serine protease-like [Aphis gossypii]	sp|Q91WP0|MASP2_MOUSE	102.8	9.9e-21	sp|Q91WP0|MASP2_MOUSE Mannan-binding lectin serine protease 2 OS=Mus musculus OX=10090 GN=Masp2 PE=1 SV=1	7303022	72	2.8e-12	KOG3627	Trypsin	--	--	--	--	--
Unigene0000008	NP_001155706.1	612.1	3e-172	NP_001155706.1 annexin IX-like [Acyrthosiphon pisum]	sp|P22464|ANXB9_DROME	405.6	6.3e-112	sp|P22464|ANXB9_DROME Annexin B9 OS=Drosophila melanogaster OX=7227 GN=AnxB9 PE=2 SV=2	7300694	405.6	9.5e-113	KOG0819	Annexin	K17095//ANXA7_11; annexin A7/11	5.5e-173	612.1	api:100166474	--
Unigene0000009	XP_022179945.1	531.2	1.2e-147	XP_022179945.1 uncharacterized protein LOC111040361 [Myzus persicae]	--	--	--	--	--	--	--	--	--	--	--	--	--	--
Unigene0000010	XP_026820283.1	1342.8	0	XP_026820283.1 phosphoenolpyruvate carboxykinase [GTP]-like [Rhopalosiphum maidis]	sp|Q16822|PCKGM_HUMAN	840.1	1.9e-242	sp|Q16822|PCKGM_HUMAN Phosphoenolpyruvate carboxykinase [GTP], mitochondrial OS=Homo sapiens OX=9606 GN=PCK2 PE=1 SV=4	Hs14750965	840.9	1.6e-243	KOG3749	Phosphoenolpyruvate carboxykinase	K01596//E4.1.1.32; phosphoenolpyruvate carboxykinase (GTP) [EC:4.1.1.32]	0	1342.8	rmd:113558901	;ko04964//Proximal tubule bicarbonate reclamation//Excretory system//Organismal Systems
Unigene0000011	XP_022175036.1	307.8	2.1e-80	XP_022175036.1 skin secretory protein xP2-like [Myzus persicae]	--	--	--	--	--	--	--	--	--	--	--	--	--	--
Unigene0000012	XP_013402440.1	115.9	1.6e-23	XP_013402440.1 26S proteasome non-ATPase regulatory subunit 12-like [Lingula anatina]	sp|Q8VWK0|PS12B_ARATH	147.1	9.9e-35	sp|Q8VWK0|PS12B_ARATH 26S proteasome non-ATPase regulatory subunit 12 homolog B OS=Arabidopsis thaliana OX=3702 GN=RPN5B PE=1 SV=1	At5g64760	147.1	1.5e-35	KOG1498	26S proteasome regulatory complex, subunit RPN5/PSMD12	K03035//PSMD12; 26S proteasome regulatory subunit N5	3e-24	115.9	lak:106168057	;ko03050//Proteasome//Folding, sorting and degradation//Genetic Information Processing
Unigene0000013	XP_001947182.2	440.7	1.5e-120	XP_001947182.2 uncharacterized protein LOC100159162 [Acyrthosiphon pisum]	--	--	--	--	--	--	--	--	--	--	--	--	--	--
Unigene0000014	--	--	--	--	--	--	--	--	--	--	--	--	--	--	--	--	--	--
Unigene0000015	XP_022166802.1	2213.3	0	XP_022166802.1 ATP-dependent helicase brm isoform X2 [Myzus persicae]	sp|P25439|BRM_DROME	1389.4	0	sp|P25439|BRM_DROME ATP-dependent helicase brm OS=Drosophila melanogaster OX=7227 GN=brm PE=1 SV=2	7294205	1389.4	0	KOG0386	Chromatin remodeling complex SWI/SNF, component SWI2 and related ATPases (DNA/RNA helicase superfamily)	--	--	--	--	--
Unigene0000016	XP_026811437.1	3273.8	0	XP_026811437.1 fatty acid synthase-like isoform X1 [Rhopalosiphum maidis]	sp|P12785|FAS_RAT	1563.5	0	sp|P12785|FAS_RAT Fatty acid synthase OS=Rattus norvegicus OX=10116 GN=Fasn PE=1 SV=3	7295848	1908.6	0	KOG1202	Animal-type fatty acid synthase and related proteins	K00665//FASN; fatty acid synthase, animal type [EC:2.3.1.85]	0	3273.8	rmd:113552745	;ko00061//Fatty acid biosynthesis//Lipid metabolism//Metabolism
Unigene0000017	XP_025194577.1	793.9	7.9e-227	XP_025194577.1 AP-3 complex subunit mu-1 [Melanaphis sacchari]	sp|Q9Y2T2|AP3M1_HUMAN	609.4	4.1e-173	sp|Q9Y2T2|AP3M1_HUMAN AP-3 complex subunit mu-1 OS=Homo sapiens OX=9606 GN=AP3M1 PE=1 SV=1	7290785	621.3	1.6e-177	KOG2740	Clathrin-associated protein medium chain	K12398//AP3M; AP-3 complex subunit mu	2.5e-227	793.1	api:100164621	ko04142//Lysosome//Transport and catabolism//Cellular Processes
Unigene0000018	--	--	--	--	--	--	--	--	--	--	--	--	--	--	--	--	--	--
Unigene0000019	KAE9530679.1	2342.4	0	KAE9530679.1 hypothetical protein AGLY_011141 [Aphis glycines]	sp|Q29RK2|PYC_BOVIN	1601.6	0	sp|Q29RK2|PYC_BOVIN Pyruvate carboxylase, mitochondrial OS=Bos taurus OX=9913 GN=PC PE=2 SV=2	7303838	1868.2	0	KOG0369	Pyruvate carboxylase	K01958//PC; pyruvate carboxylase [EC:6.4.1.1]	0	2329.7	rmd:113551195	;ko00020//Citrate cycle (TCA cycle)//Carbohydrate metabolism//Metabolism
Unigene0000020	XP_026812477.1	1324.7	0	XP_026812477.1 nuclear hormone receptor FTZ-F1 beta [Rhopalosiphum maidis]	sp|Q05192|FTF1B_DROME	516.5	7.7e-145	sp|Q05192|FTF1B_DROME Nuclear hormone receptor FTZ-F1 beta OS=Drosophila melanogaster OX=7227 GN=Hr39 PE=1 SV=3	7298773	516.5	1.2e-145	KOG3575	FOG: Hormone receptors	K08705//NR5A3; nuclear receptor subfamily 5 group A member 3	0	1324.7	rmd:113553369	--
Unigene0000021	XP_008184308.1	1039.6	8.1e-301	XP_008184308.1 protein sprint isoform X3 [Acyrthosiphon pisum]	sp|Q8MQW8|SPRI_DROME	198.4	2.2e-49	sp|Q8MQW8|SPRI_DROME Protein sprint OS=Drosophila melanogaster OX=7227 GN=spri PE=2 SV=3	7291163	161.8	3.4e-39	KOG2320	RAS effector RIN1 (contains VPS domain)	K23687//RIN2_3; Ras and Rab interactor 2/3	1.5e-301	1039.6	api:100162603	--
Unigene0000022	KAF0764553.1	113.6	1.3e-22	KAF0764553.1 Uncharacterized protein FWK35_00026184 [Aphis craccivora]	--	--	--	--	--	--	--	--	--	--	--	--	--	--
Unigene0000023	AIM46989.1	730.3	9.6e-208	AIM46989.1 translation elongation factor 1-alpha [Colponema vietnamica]	sp|O49169|EF1A_MANES	892.1	2.8e-258	sp|O49169|EF1A_MANES Elongation factor 1-alpha OS=Manihot esculenta OX=3983 GN=EF1 PE=3 SV=1	At1g07920	878.2	6.4e-255	KOG0052	Translation elongation factor EF-1 alpha/Tu	K03231//EEF1A; elongation factor 1-alpha	4.3e-207	725.7	sfm:108933756	;ko05140//Leishmaniasis//Infectious diseases//Human Diseases
Unigene0000024	ABR21646.1	247.3	6.1e-63	ABR21646.1 elongation factor 1-alpha, partial [Bacillus rossius redtenbacheri]	sp|O49169|EF1A_MANES	256.5	1.5e-67	sp|O49169|EF1A_MANES Elongation factor 1-alpha OS=Manihot esculenta OX=3983 GN=EF1 PE=3 SV=1	At1g07920	255	6.5e-68	KOG0052	Translation elongation factor EF-1 alpha/Tu	K03231//EEF1A; elongation factor 1-alpha	6.1e-46	188.3	tad:TRIADDRAFT_36635	;ko05140//Leishmaniasis//Infectious diseases//Human Diseases
Unigene0000025	XP_025197537.1	7084.6	0	XP_025197537.1 basement membrane-specific heparan sulfate proteoglycan core protein isoform X3 [Melanaphis sacchari]	sp|Q05793|PGBM_MOUSE	1195.6	0	sp|Q05793|PGBM_MOUSE Basement membrane-specific heparan sulfate proteoglycan core protein OS=Mus musculus OX=10090 GN=Hspg2 PE=1 SV=1	7290326	1689.1	0	KOG3509	Basement membrane-specific heparan sulfate proteoglycan (HSPG) core protein	--	--	--	--	--
Unigene0000026	XP_026809138.1	1375.1	0	XP_026809138.1 striatin-3 [Rhopalosiphum maidis]	sp|A5D7H2|STRN3_BOVIN	607.1	3.6e-172	sp|A5D7H2|STRN3_BOVIN Striatin-3 OS=Bos taurus OX=9913 GN=STRN3 PE=2 SV=1	7297332	654.1	3.9e-187	KOG0642	Cell-cycle nuclear protein, contains WD-40 repeats	K17608//STRN1_3_4; striatin 1/3/4	0	1375.1	rmd:113551224	ko04013//MAPK signaling pathway - fly//Signal transduction//Environmental Information Processing
Unigene0000027	XP_026816577.1	687.6	9.4e-195	XP_026816577.1 LOW QUALITY PROTEIN: lachesin-like [Rhopalosiphum maidis]	sp|Q26474|LACH_SCHAM	517.7	1.9e-145	sp|Q26474|LACH_SCHAM Lachesin OS=Schistocerca americana OX=7009 GN=LAC PE=1 SV=1	7303450	474.9	2.1e-133	KOG3510	FOG: Immunoglobulin C-2 Type/fibronectin type III domains	K06775//NEGR1; neuronal growth regulator 1	1.5e-194	684.5	dnx:107165619	ko04514//Cell adhesion molecules (CAMs)//Signaling molecules and interaction//Environmental Information Processing
Unigene0000028	--	--	--	--	--	--	--	--	--	--	--	--	--	--	--	--	--	--
Unigene0000029	XP_001947094.1	430.6	6.8e-118	XP_001947094.1 AP-2 complex subunit mu [Acyrthosiphon pisum]	sp|Q5ZMP6|AP2M1_CHICK	355.5	4.1e-97	sp|Q5ZMP6|AP2M1_CHICK AP-2 complex subunit mu OS=Gallus gallus OX=9031 GN=AP2M1 PE=2 SV=1	7300861	381.3	1.1e-105	KOG0938	Adaptor complexes medium subunit family	K11826//AP2M1; AP-2 complex subunit mu-1	1.2e-118	430.6	api:100160612	;ko04961//Endocrine and other factor-regulated calcium reabsorption//Excretory system//Organismal Systems
Unigene0000030	XP_012807536.1	909.4	1.2e-261	XP_012807536.1 PREDICTED: tubulin beta chain isoform X1 [Jaculus jaculus]	sp|Q2KJD0|TBB5_BOVIN	907.9	5.1e-263	sp|Q2KJD0|TBB5_BOVIN Tubulin beta-5 chain OS=Bos taurus OX=9913 GN=TUBB5 PE=2 SV=1	Hs5174735	891.3	7.5e-259	KOG1375	Beta tubulin	K07375//TUBB; tubulin beta	6.3e-262	907.9	hsa:203068	;ko04540//Gap junction//Cellular community - eukaryotes//Cellular Processes
Unigene0000031	XP_026805999.1	1687.5	0	XP_026805999.1 transcription elongation factor SPT5 [Rhopalosiphum maidis]	sp|Q9V460|SPT5H_DROME	985.3	5.7e-286	sp|Q9V460|SPT5H_DROME Transcription elongation factor SPT5 OS=Drosophila melanogaster OX=7227 GN=Spt5 PE=1 SV=1	7302477	985.3	8.6e-287	KOG1999	RNA polymerase II transcription elongation factor DSIF/SUPT5H/SPT5	K15172//SUPT5H; transcription elongation factor SPT5	0	1687.5	rmd:113549052	--
Unigene0000032	AGR44823.1	289.3	2.2e-75	AGR44823.1 actin-4 [Bombyx mori]	sp|P10987|ACT1_DROME	289.3	3.2e-77	sp|P10987|ACT1_DROME Actin-5C OS=Drosophila melanogaster OX=7227 GN=Act5C PE=1 SV=4	7290649	289.3	4.8e-78	KOG0676	Actin and related proteins	K05692//ACTB_G1; actin beta/gamma 1	3.9e-76	289.3	dme:Dmel_CG4027	;ko04745//Phototransduction - fly//Sensory system//Organismal Systems
Unigene0000033	XP_017195695.1	208.8	6.3e-51	XP_017195695.1 PREDICTED: uncharacterized protein LOC108176166, partial [Oryctolagus cuniculus]	sp|Q8TGM7|ART2_YEAST	68.9	1.2e-10	sp|Q8TGM7|ART2_YEAST Putative uncharacterized protein ART2 OS=Saccharomyces cerevisiae (strain ATCC 204508 / S288c) OX=559292 GN=ART2 PE=5 SV=1	Hs22053937	73.6	7.1e-13	KOG1721	FOG: Zn-finger	--	--	--	--	--
Unigene0000034	XP_026815589.1	1125.5	0	XP_026815589.1 phosphatidylinositol 4-phosphate 5-kinase type-1 alpha-like isoform X1 [Rhopalosiphum maidis]	sp|P70182|PI51A_MOUSE	521.2	3e-146	sp|P70182|PI51A_MOUSE Phosphatidylinositol 4-phosphate 5-kinase type-1 alpha OS=Mus musculus OX=10090 GN=Pip5k1a PE=1 SV=2	7291493	592.4	1.6e-168	KOG0229	Phosphatidylinositol-4-phosphate 5-kinase	K00889//PIP5K; 1-phosphatidylinositol-4-phosphate 5-kinase [EC:2.7.1.68]	0	1125.5	rmd:113555471	;ko04666//Fc gamma R-mediated phagocytosis//Immune system//Organismal Systems
Unigene0000035	XP_026818543.1	2128.2	0	XP_026818543.1 ATP-citrate synthase [Rhopalosiphum maidis]	sp|Q2TCH3|ACLY_SHEEP	1531.9	0	sp|Q2TCH3|ACLY_SHEEP ATP-citrate synthase OS=Ovis aries OX=9940 GN=ACLY PE=2 SV=1	7303012	1609.3	0	KOG1254	ATP-citrate lyase	K01648//ACLY; ATP citrate (pro-S)-lyase [EC:2.3.3.8]	0	2128.2	rmd:113557292	;ko00020//Citrate cycle (TCA cycle)//Carbohydrate metabolism//Metabolism
Unigene0000036	XP_001951915.1	1159.4	0	XP_001951915.1 heat shock protein 68-like [Acyrthosiphon pisum]	sp|P41827|HSP74_ANOAL	945.3	3.7e-274	sp|P41827|HSP74_ANOAL Heat shock protein 70 B2 OS=Anopheles albimanus OX=7167 GN=HSP70B2 PE=3 SV=1	7301096	944.9	7.3e-275	KOG0101	Molecular chaperones HSP70/HSC70, HSP70 superfamily	K03283//HSPA1s; heat shock 70kDa protein 1/2/6/8	0	1159.4	api:100168413	;ko05145//Toxoplasmosis//Infectious diseases//Human Diseases
Unigene0000037	KRX12343.1	440.7	9.9e-121	KRX12343.1 Chlorophyll a-b binding protein 40, chloroplastic [Trichinella nelsoni]	sp|P27518|CB21_GOSHI	519.6	2.5e-146	sp|P27518|CB21_GOSHI Chlorophyll a-b binding protein 151, chloroplastic OS=Gossypium hirsutum OX=3635 GN=CAB-151 PE=2 SV=2	--	--	--	--	--	--	--	--	--	--
Unigene0000038	XP_026821996.1	1999.6	0	XP_026821996.1 sodium/potassium-transporting ATPase subunit alpha-like [Rhopalosiphum maidis]	sp|P13607|ATNA_DROME	1362.4	0	sp|P13607|ATNA_DROME Sodium/potassium-transporting ATPase subunit alpha OS=Drosophila melanogaster OX=7227 GN=Atpalpha PE=1 SV=3	7300678	1362.4	0	KOG0203	Na+/K+ ATPase, alpha subunit	K01539//ATP1A; sodium/potassium-transporting ATPase subunit alpha [EC:7.2.2.13]	0	1999.6	rmd:113560363	;ko04960//Aldosterone-regulated sodium reabsorption//Excretory system//Organismal Systems
Unigene0000039	XP_022178148.1	438	6.3e-120	XP_022178148.1 hexokinase type 2-like isoform X3 [Myzus persicae]	sp|Q9NFT7|HXK2_DROME	216.1	5.8e-55	sp|Q9NFT7|HXK2_DROME Hexokinase type 2 OS=Drosophila melanogaster OX=7227 GN=Hex-t2 PE=2 SV=4	7291070	288.5	1.4e-77	KOG1369	Hexokinase	K00844//HK; hexokinase [EC:2.7.1.1]	4e-113	412.9	api:100169524	;ko00524//Neomycin, kanamycin and gentamicin biosynthesis//Biosynthesis of other secondary metabolites//Metabolism
Unigene0000040	XP_008187289.1	795.8	1.8e-227	XP_008187289.1 carboxypeptidase M isoform X2 [Acyrthosiphon pisum]	sp|Q80V42|CBPM_MOUSE	255	1.7e-66	sp|Q80V42|CBPM_MOUSE Carboxypeptidase M OS=Mus musculus OX=10090 GN=Cpm PE=1 SV=2	7293271	387.5	3.3e-107	KOG2649	Zinc carboxypeptidase	K01296//CPM; carboxypeptidase M [EC:3.4.17.12]	3.3e-228	795.8	api:100163764	--
Unigene0000041	XP_026805111.1	304.3	2.4e-79	XP_026805111.1 uncharacterized protein LOC113548433 [Rhopalosiphum maidis]	--	--	--	--	--	--	--	--	--	--	--	--	--	--
Unigene0000042	--	--	--	--	--	--	--	--	--	--	--	--	--	--	--	--	--	--
Unigene0000043	XP_026805081.1	865.1	4.5e-248	XP_026805081.1 venom serine carboxypeptidase-like [Rhopalosiphum maidis]	sp|C9WMM5|VCP_APIME	390.2	6.3e-107	sp|C9WMM5|VCP_APIME Venom serine carboxypeptidase OS=Apis mellifera OX=7460 PE=2 SV=1	7300553	347.1	9.1e-95	KOG1282	Serine carboxypeptidases (lysosomal cathepsin A)	K09645//CPVL; vitellogenic carboxypeptidase-like protein [EC:3.4.16.-]	8.2e-249	865.1	rmd:113548414	--
Unigene0000044	AMQ77287.1	812	2.4e-232	AMQ77287.1 heat shock protein 70-1 [Rhopalosiphum padi]	sp|O97125|HSP68_DROME	620.9	1.2e-176	sp|O97125|HSP68_DROME Heat shock protein 68 OS=Drosophila melanogaster OX=7227 GN=Hsp68 PE=1 SV=1	7301096	620.9	1.8e-177	KOG0101	Molecular chaperones HSP70/HSC70, HSP70 superfamily	K03283//HSPA1s; heat shock 70kDa protein 1/2/6/8	7.5e-233	811.2	rmd:113559257	;ko05145//Toxoplasmosis//Infectious diseases//Human Diseases
Unigene0000045	XP_018645103.1	135.6	5.4e-29	XP_018645103.1 unnamed protein product [Schistosoma mansoni]	--	--	--	--	--	--	--	--	--	--	--	--	--	--
Unigene0000046	XP_026807424.1	571.6	5.3e-160	XP_026807424.1 alpha,alpha-trehalose-phosphate synthase [UDP-forming]-like isoform X2 [Rhopalosiphum maidis]	sp|P40387|TPS1_SCHPO	150.6	4.4e-35	sp|P40387|TPS1_SCHPO Alpha,alpha-trehalose-phosphate synthase [UDP-forming] OS=Schizosaccharomyces pombe (strain 972 / ATCC 24843) OX=284812 GN=tps1 PE=1 SV=2	7295715	311.6	2.2e-84	KOG1050	Trehalose-6-phosphate synthase component TPS1 and related subunits	K16055//TPS; trehalose 6-phosphate synthase/phosphatase [EC:2.4.1.15 3.1.3.12]	6.6e-157	558.9	rmd:113550030	;ko00500//Starch and sucrose metabolism//Carbohydrate metabolism//Metabolism
Unigene0000047	KAF0752939.1	73.2	6.4e-10	KAF0752939.1 DDE Tnp IS1595 domain-containing protein [Aphis craccivora]	--	--	--	--	--	--	--	--	--	--	--	--	--	--
Unigene0000048	XP_022177630.1	1351.3	0	XP_022177630.1 uncharacterized protein LOC111038715 [Myzus persicae]	sp|Q6V0I7|FAT4_HUMAN	63.5	1.2e-08	sp|Q6V0I7|FAT4_HUMAN Protocadherin Fat 4 OS=Homo sapiens OX=9606 GN=FAT4 PE=1 SV=2	CE09412	69.7	2.5e-11	KOG4289	Cadherin EGF LAG seven-pass G-type receptor	K16506//FAT1_2_3; protocadherin Fat 1/2/3	6.7e-21	107.8	prap:110994652	--
Unigene0000049	XP_025195265.1	880.2	1.3e-252	XP_025195265.1 eukaryotic translation initiation factor 3 subunit E-like [Melanaphis sacchari]	sp|Q2F5R8|EIF3E_BOMMO	618.6	1e-175	sp|Q2F5R8|EIF3E_BOMMO Eukaryotic translation initiation factor 3 subunit E OS=Bombyx mori OX=7091 GN=eIF3-S6 PE=2 SV=1	7294057	592	1.6e-168	KOG2758	Translation initiation factor 3, subunit e (eIF-3e)	K03250//EIF3E; translation initiation factor 3 subunit E	2.3e-253	880.2	rmd:113560494	;ko05160//Hepatitis C//Infectious diseases//Human Diseases
Unigene0000050	XP_026823011.1	556.6	3.5e-155	XP_026823011.1 sodium-coupled monocarboxylate transporter 1-like [Rhopalosiphum maidis]	sp|Q7SYH5|SC5A8_XENLA	209.1	2.1e-52	sp|Q7SYH5|SC5A8_XENLA Sodium-coupled monocarboxylate transporter 1 OS=Xenopus laevis OX=8355 GN=slc5a8 PE=2 SV=1	7299444	246.1	2.3e-64	KOG2349	Na+:iodide/myo-inositol/multivitamin symporters	K14388//SLC5A8_12; solute carrier family 5 (sodium-coupled monocarboxylate transporter), member 8/12	6.5e-156	556.6	rmd:113561030	--
Unigene0000051	--	--	--	--	--	--	--	--	--	--	--	--	--	--	--	--	--	--
Unigene0000052	XP_001948900.2	328.2	3.6e-87	XP_001948900.2 glypican-6 [Acyrthosiphon pisum]	sp|P51655|GPC4_MOUSE	100.5	1.8e-20	sp|P51655|GPC4_MOUSE Glypican-4 OS=Mus musculus OX=10090 GN=Gpc4 PE=1 SV=2	Hs21614525	100.1	3.5e-21	KOG3821	Heparin sulfate cell surface proteoglycan	K08110//GPC4; glypican 4	6.5e-88	328.2	api:100168053	ko04310//Wnt signaling pathway//Signal transduction//Environmental Information Processing
Unigene0000053	--	--	--	--	--	--	--	--	--	--	--	--	--	--	--	--	--	--
Unigene0000054	XP_022173385.1	400.2	1.1e-108	XP_022173385.1 KRAB-A domain-containing protein 2-like [Myzus persicae]	--	--	--	--	--	--	--	--	--	--	--	--	--	--
Unigene0000055	XP_026822970.1	356.3	4.2e-95	XP_026822970.1 ATP synthase subunit d, mitochondrial-like [Rhopalosiphum maidis]	sp|Q24251|ATP5H_DROME	146.4	9.9e-34	sp|Q24251|ATP5H_DROME ATP synthase subunit d, mitochondrial OS=Drosophila melanogaster OX=7227 GN=ATPsynD PE=2 SV=2	7300478	146.4	1.5e-34	KOG3366	Mitochondrial F1F0-ATP synthase, subunit d/ATP7	K02138//ATPeF0D; F-type H+-transporting ATPase subunit d	7.7e-96	356.3	rmd:113561004	;ko05012//Parkinson disease//Neurodegenerative diseases//Human Diseases
Unigene0000056	XP_001946716.1	141.7	4e-31	XP_001946716.1 cuticle protein 7 [Acyrthosiphon pisum]	sp|P45583|CU19_LOCMI	84.7	8.7e-16	sp|P45583|CU19_LOCMI Cuticle protein 19 OS=Locusta migratoria OX=7004 PE=1 SV=1	--	--	--	--	--	--	--	--	--	--
Unigene0000057	--	--	--	--	--	--	--	--	--	--	--	--	--	--	--	--	--	--
Unigene0000058	XP_008181889.1	757.3	7.2e-216	XP_008181889.1 cytochrome P450 4C1-like [Acyrthosiphon pisum]	sp|P29981|CP4C1_BLADI	311.2	2e-83	sp|P29981|CP4C1_BLADI Cytochrome P450 4C1 OS=Blaberus discoidalis OX=6981 GN=CYP4C1 PE=2 SV=1	7292651	300.8	4.1e-81	KOG0157	Cytochrome P450 CYP4/CYP19/CYP26 subfamilies	K15001//CYP4; cytochrome P450 family 4 [EC:1.14.-.-]	1.3e-216	757.3	api:100167486	--
Unigene0000059	XP_008181511.1	248.8	2.1e-63	XP_008181511.1 UDP-glucose 6-dehydrogenase [Acyrthosiphon pisum]	sp|O02373|UGDH_DROME	180.3	1.4e-44	sp|O02373|UGDH_DROME UDP-glucose 6-dehydrogenase OS=Drosophila melanogaster OX=7227 GN=sgl PE=1 SV=1	7295310	180.3	2.1e-45	KOG2666	UDP-glucose/GDP-mannose dehydrogenase	K00012//UGDH; UDPglucose 6-dehydrogenase [EC:1.1.1.22]	3.9e-64	248.8	api:100166877	;ko00053//Ascorbate and aldarate metabolism//Carbohydrate metabolism//Metabolism
Unigene0000060	XP_029348718.1	662.1	2.1e-187	XP_029348718.1 CD109 antigen isoform X2 [Acyrthosiphon pisum]	sp|Q6YHK3|CD109_HUMAN	196.1	6.5e-49	sp|Q6YHK3|CD109_HUMAN CD109 antigen OS=Homo sapiens OX=9606 GN=CD109 PE=1 SV=2	7297276	250.8	3.3e-66	KOG1366	Alpha-macroglobulin	K06530//CD109; CD109 antigen	5.5e-158	562	api:100164261	--
Unigene0000061	XP_008180398.1	590.5	7.4e-166	XP_008180398.1 fatty acid synthase isoform X2 [Acyrthosiphon pisum]	sp|P12785|FAS_RAT	245.7	6.6e-64	sp|P12785|FAS_RAT Fatty acid synthase OS=Rattus norvegicus OX=10116 GN=Fasn PE=1 SV=3	7295848	287.7	2.3e-77	KOG1202	Animal-type fatty acid synthase and related proteins	K00665//FASN; fatty acid synthase, animal type [EC:2.3.1.85]	1.4e-166	590.5	api:100163154	;ko00061//Fatty acid biosynthesis//Lipid metabolism//Metabolism
Unigene0000062	XP_022174730.1	337.4	6.6e-90	XP_022174730.1 uncharacterized protein LOC111036823 isoform X1 [Myzus persicae]	--	--	--	--	--	--	--	--	--	--	--	--	--	--
Unigene0000063	XP_016663223.1	310.5	7.6e-82	XP_016663223.1 serine/threonine-protein kinase SIK2 isoform X2 [Acyrthosiphon pisum]	--	--	--	--	--	--	--	--	--	K16311//SIK2; serine/threonine-protein kinase SIK2 [EC:2.7.11.1]	1.4e-82	310.5	api:100167523	ko04922//Glucagon signaling pathway//Endocrine system//Organismal Systems
Unigene0000064	XP_025196113.1	1508.8	0	XP_025196113.1 serine/threonine-protein kinase SIK2-like [Melanaphis sacchari]	sp|Q9H0K1|SIK2_HUMAN	449.9	7.2e-125	sp|Q9H0K1|SIK2_HUMAN Serine/threonine-protein kinase SIK2 OS=Homo sapiens OX=9606 GN=SIK2 PE=1 SV=1	7290249	464.2	5.5e-130	KOG0586	Serine/threonine protein kinase	K16311//SIK2; serine/threonine-protein kinase SIK2 [EC:2.7.11.1]	0	1501.1	api:100167523	ko04922//Glucagon signaling pathway//Endocrine system//Organismal Systems
Unigene0000065	--	--	--	--	--	--	--	--	--	--	--	--	--	--	--	--	--	--
Unigene0000066	--	--	--	--	--	--	--	--	--	--	--	--	--	--	--	--	--	--
Unigene0000067	--	--	--	--	--	--	--	--	--	--	--	--	--	--	--	--	--	--
Unigene0000068	--	--	--	--	--	--	--	--	--	--	--	--	--	--	--	--	--	--
Unigene0000069	XP_026810068.1	1065.1	3.2e-308	XP_026810068.1 uncharacterized protein LOC113551786 [Rhopalosiphum maidis]	--	--	--	--	--	--	--	--	--	--	--	--	--	--
Unigene0000070	--	--	--	--	--	--	--	--	--	--	--	--	--	--	--	--	--	--
Unigene0000071	XP_001952019.2	218.4	3.6e-54	XP_001952019.2 uncharacterized protein LOC100163961 [Acyrthosiphon pisum]	--	--	--	--	--	--	--	--	--	--	--	--	--	--
Unigene0000072	XP_026812138.1	6112.3	0	XP_026812138.1 uncharacterized protein LOC113553160 [Rhopalosiphum maidis]	sp|F1RWC3|CUBN_PIG	130.6	3.8e-28	sp|F1RWC3|CUBN_PIG Cubilin OS=Sus scrofa OX=9823 GN=CUBN PE=1 SV=3	7297206	4097.4	0	KOG1217	Fibrillins and related proteins containing Ca2+-binding EGF-like domains	--	--	--	--	--
Unigene0000073	XP_001949468.2	456.1	1.5e-125	XP_001949468.2 uncharacterized protein LOC100162025 [Acyrthosiphon pisum]	--	--	--	--	7297206	332.8	4.4e-91	KOG1217	Fibrillins and related proteins containing Ca2+-binding EGF-like domains	--	--	--	--	--
Unigene0000074	XP_026821428.1	2382.1	0	XP_026821428.1 microtubule-associated serine/threonine-protein kinase 3 [Rhopalosiphum maidis]	sp|Q6P0Q8|MAST2_HUMAN	958.4	1.5e-277	sp|Q6P0Q8|MAST2_HUMAN Microtubule-associated serine/threonine-protein kinase 2 OS=Homo sapiens OX=9606 GN=MAST2 PE=1 SV=2	7294265	1021.5	2.1e-297	KOG0606	Microtubule-associated serine/threonine kinase and related proteins	K08789//MAST; microtubule-associated serine/threonine kinase [EC:2.7.11.1]	0	2382.1	rmd:113559853	--
Unigene0000075	--	--	--	--	--	--	--	--	--	--	--	--	--	--	--	--	--	--
Unigene0000076	XP_001946019.1	682.2	2.5e-193	XP_001946019.1 peptide transporter family 1 [Acyrthosiphon pisum]	sp|P91679|PEPT1_DROME	164.9	2e-39	sp|P91679|PEPT1_DROME Peptide transporter family 1 OS=Drosophila melanogaster OX=7227 GN=yin PE=1 SV=2	7290446	180.6	5.2e-45	KOG1237	H+/oligopeptide symporter	K14206//SLC15A1; solute carrier family 15 (oligopeptide transporter), member 1	4.5e-194	682.2	api:100164171	ko04974//Protein digestion and absorption//Digestive system//Organismal Systems
Unigene0000077	XP_026819224.1	224.6	9.3e-56	XP_026819224.1 protein shifted isoform X1 [Rhopalosiphum maidis]	--	--	--	--	--	--	--	--	--	K01691//WIF1; WNT inhibitory factor 1	1.7e-56	224.6	rmd:113557879	ko04310//Wnt signaling pathway//Signal transduction//Environmental Information Processing
Unigene0000078	XP_001945247.1	458	9.9e-126	XP_001945247.1 putative glutathione-specific gamma-glutamylcyclotransferase 2 [Acyrthosiphon pisum]	sp|Q8R3J5|CHAC1_MOUSE	157.9	3.2e-37	sp|Q8R3J5|CHAC1_MOUSE Glutathione-specific gamma-glutamylcyclotransferase 1 OS=Mus musculus OX=10090 GN=Chac1 PE=1 SV=2	7301034	208.4	3.1e-53	KOG3182	Predicted cation transporter	K07232//CHAC; glutathione-specific gamma-glutamylcyclotransferase [EC:4.3.2.7]	1.8e-118	431.4	ags:114128385	;ko00480//Glutathione metabolism//Metabolism of other amino acids//Metabolism
Unigene0000079	KAF0682230.1	181.8	1.2e-42	KAF0682230.1 Uncharacterized protein FWK35_00038529, partial [Aphis craccivora]	--	--	--	--	--	--	--	--	--	--	--	--	--	--
Unigene0000080	XP_001943582.2	1172.1	0	XP_001943582.2 maltase 2 [Acyrthosiphon pisum]	sp|O16099|MAL2_DROVI	531.2	1.5e-149	sp|O16099|MAL2_DROVI Maltase 2 OS=Drosophila virilis OX=7244 GN=Mal-B2 PE=3 SV=2	7297882	528.9	1.1e-149	KOG0471	Alpha-amylase	--	--	--	--	--
Unigene0000081	KAF0759617.1	63.5	2.4e-07	KAF0759617.1 Uncharacterized protein FWK35_00005784 [Aphis craccivora]	--	--	--	--	--	--	--	--	--	--	--	--	--	--
Unigene0000082	--	--	--	--	--	--	--	--	--	--	--	--	--	--	--	--	--	--
Unigene0000083	XP_026814968.1	1034.6	1.2e-298	XP_026814968.1 myosin heavy chain, muscle isoform X12 [Rhopalosiphum maidis]	sp|P05661|MYSA_DROME	817.4	4.6e-235	sp|P05661|MYSA_DROME Myosin heavy chain, muscle OS=Drosophila melanogaster OX=7227 GN=Mhc PE=1 SV=4	7298338	885.2	2.7e-256	KOG0161	Myosin class II heavy chain	K17751//MYH6_7; myosin heavy chain 6/7	2.8e-294	1017.7	ags:114126581	;ko05416//Viral myocarditis//Cardiovascular diseases//Human Diseases
Unigene0000084	KAE9545064.1	115.5	4.6e-23	KAE9545064.1 hypothetical protein AGLY_000607 [Aphis glycines]	--	--	--	--	--	--	--	--	--	--	--	--	--	--
Unigene0000085	KAF0762329.1	100.9	6.8e-19	KAF0762329.1 Uncharacterized protein FWK35_00017476, partial [Aphis craccivora]	--	--	--	--	--	--	--	--	--	--	--	--	--	--
Unigene0000086	XP_026823299.1	873.6	1.1e-250	XP_026823299.1 protein-glutamate O-methyltransferase-like [Rhopalosiphum maidis]	sp|Q58EM4|ARMT1_DANRE	267.3	5.4e-70	sp|Q58EM4|ARMT1_DANRE Damage-control phosphatase ARMT1 OS=Danio rerio OX=7955 GN=armt1 PE=2 SV=1	7291365	255.8	2.4e-67	KOG3870	Uncharacterized conserved protein	K23114//ARMT1; protein-glutamate O-methyltransferase [EC:2.1.1.-]	2e-251	873.6	rmd:113561205	--
Unigene0000087	KAE9535636.1	109.4	4.3e-21	KAE9535636.1 hypothetical protein AGLY_007537 [Aphis glycines]	--	--	--	--	--	--	--	--	--	--	--	--	--	--
Unigene0000088	KAE9536857.1	80.9	4.3e-13	KAE9536857.1 hypothetical protein AGLY_006919 [Aphis glycines]	--	--	--	--	--	--	--	--	--	--	--	--	--	--
Unigene0000089	XP_026812483.1	185.3	1.6e-43	XP_026812483.1 uncharacterized protein LOC113553374 [Rhopalosiphum maidis]	--	--	--	--	--	--	--	--	--	--	--	--	--	--
Unigene0000090	--	--	--	--	--	--	--	--	--	--	--	--	--	--	--	--	--	--
Unigene0000091	XP_026806215.1	234.2	6e-59	XP_026806215.1 3-phosphoinositide-dependent protein kinase 1 isoform X1 [Rhopalosiphum maidis]	sp|Q9W0V1|PDPK1_DROME	147.1	1.4e-34	sp|Q9W0V1|PDPK1_DROME 3-phosphoinositide-dependent protein kinase 1 OS=Drosophila melanogaster OX=7227 GN=Pdk1 PE=1 SV=4	7291910	147.1	2.2e-35	KOG0592	3-phosphoinositide-dependent protein kinase (PDK1)	K06276//PDPK1; 3-phosphoinositide dependent protein kinase-1 [EC:2.7.11.1]	1.1e-59	234.2	rmd:113549217	;ko04960//Aldosterone-regulated sodium reabsorption//Excretory system//Organismal Systems
Unigene0000092	KXJ18455.1	194.9	7.3e-47	KXJ18455.1 Endoglucanase A [Exaiptasia pallida]	sp|Q38890|GUN25_ARATH	418.7	4.7e-116	sp|Q38890|GUN25_ARATH Endoglucanase 25 OS=Arabidopsis thaliana OX=3702 GN=KOR PE=1 SV=1	--	--	--	--	--	K01179//E3.2.1.4; endoglucanase [EC:3.2.1.4]	1.3e-47	194.9	epa:110232443	;ko00500//Starch and sucrose metabolism//Carbohydrate metabolism//Metabolism
Unigene0000093	--	--	--	--	--	--	--	--	--	--	--	--	--	--	--	--	--	--
Unigene0000094	XP_022168093.1	333.6	8.6e-89	XP_022168093.1 peroxidasin [Myzus persicae]	sp|Q96RW7|HMCN1_HUMAN	87.8	1.2e-16	sp|Q96RW7|HMCN1_HUMAN Hemicentin-1 OS=Homo sapiens OX=9606 GN=HMCN1 PE=1 SV=2	Hs20536571	87.8	1.8e-17	KOG4475	FOG: Immunoglobin and related proteins	K19511//PXDN; peroxidase [EC:1.11.1.7]	1e-88	330.9	ags:114123324	--
Unigene0000095	CEM22042.1	240.4	1.7e-60	CEM22042.1 unnamed protein product [Vitrella brassicaformis CCMP3155]	sp|Q680K2|GPPL1_ARATH	372.9	3.3e-102	sp|Q680K2|GPPL1_ARATH Haloacid dehalogenase-like hydrolase domain-containing protein At4g39970 OS=Arabidopsis thaliana OX=3702 GN=At4g39970 PE=2 SV=1	At3g48420_1	157.9	2.5e-38	KOG2914	Predicted haloacid-halidohydrolase and related hydrolases	--	--	--	--	--
Unigene0000096	XP_027852276.1	519.2	6.9e-144	XP_027852276.1 sepiapterin reductase-like [Aphis gossypii]	sp|P18297|SPRE_RAT	152.5	2.5e-35	sp|P18297|SPRE_RAT Sepiapterin reductase OS=Rattus norvegicus OX=10116 GN=Spr PE=1 SV=1	--	--	--	--	--	K00072//SPR; sepiapterin reductase [EC:1.1.1.153]	1.3e-144	519.2	ags:114131295	;ko00790//Folate biosynthesis//Metabolism of cofactors and vitamins//Metabolism
Unigene0000097	XP_022175251.1	248.1	5.5e-63	XP_022175251.1 uncharacterized protein LOC111037170 [Myzus persicae]	--	--	--	--	--	--	--	--	--	K23489//SVH1; HGF/MSP/plasminogen-like protein	1.8e-60	237.3	api:100160261	ko04361//Axon regeneration//Development and regeneration//Organismal Systems
Unigene0000098	XP_022167905.1	370.5	9.6e-100	XP_022167905.1 heat shock protein 70 A1-like [Myzus persicae]	sp|O97125|HSP68_DROME	259.2	4.6e-68	sp|O97125|HSP68_DROME Heat shock protein 68 OS=Drosophila melanogaster OX=7227 GN=Hsp68 PE=1 SV=1	7301096	259.2	7e-69	KOG0101	Molecular chaperones HSP70/HSC70, HSP70 superfamily	K03283//HSPA1s; heat shock 70kDa protein 1/2/6/8	6.2e-98	362.1	api:100160289	;ko05145//Toxoplasmosis//Infectious diseases//Human Diseases
Unigene0000099	XP_001943309.2	870.5	6e-250	XP_001943309.2 lactase-phlorizin hydrolase [Acyrthosiphon pisum]	sp|P09848|LPH_HUMAN	290.8	2.9e-77	sp|P09848|LPH_HUMAN Lactase-phlorizin hydrolase OS=Homo sapiens OX=9606 GN=LCT PE=1 SV=3	Hs4504967	290.8	4.4e-78	KOG0626	Beta-glucosidase, lactase phlorizinhydrolase, and related proteins	--	--	--	--	--
Unigene0000100	XP_008187279.1	1535.8	0	XP_008187279.1 protein MON2 homolog isoform X2 [Acyrthosiphon pisum]	sp|Q9VLT1|MON2_DROME	421.4	3e-116	sp|Q9VLT1|MON2_DROME Protein MON2 homolog OS=Drosophila melanogaster OX=7227 GN=mon2 PE=2 SV=4	Hs22061147	171.4	8.1e-42	KOG1848	Uncharacterized conserved protein	--	--	--	--	--
Unigene0000101	XP_025421726.1	251.5	4.8e-64	XP_025421726.1 acetyl-CoA carboxylase isoform X4 [Sipha flava]	--	--	--	--	--	--	--	--	--	K11262//ACACA; acetyl-CoA carboxylase / biotin carboxylase 1 [EC:6.4.1.2 6.3.4.14 2.1.3.15]	7.6e-61	238.4	api:100164739	;ko00061//Fatty acid biosynthesis//Lipid metabolism//Metabolism
Unigene0000102	XP_029341991.1	427.6	6.4e-117	XP_029341991.1 transmembrane protein 223 isoform X1 [Acyrthosiphon pisum]	sp|Q9CQE2|TM223_MOUSE	82.4	7.6e-15	sp|Q9CQE2|TM223_MOUSE Transmembrane protein 223 OS=Mus musculus OX=10090 GN=Tmem223 PE=2 SV=1	--	--	--	--	--	--	--	--	--	--
Unigene0000103	--	--	--	--	--	--	--	--	--	--	--	--	--	--	--	--	--	--
Unigene0000104	NP_001155622.1	234.2	7.9e-59	NP_001155622.1 cuticular protein 10 precursor [Acyrthosiphon pisum]	sp|P82121|CUO8_BLACR	78.6	8.3e-14	sp|P82121|CUO8_BLACR Cuticle protein 8 OS=Blaberus craniifer OX=6982 PE=1 SV=1	--	--	--	--	--	--	--	--	--	--
Unigene0000105	XP_022181278.1	218.4	3.7e-54	XP_022181278.1 T-complex protein 1 subunit gamma-like [Myzus persicae]	sp|P48605|TCPG_DROME	181	9.8e-45	sp|P48605|TCPG_DROME T-complex protein 1 subunit gamma OS=Drosophila melanogaster OX=7227 GN=CCT3 PE=2 SV=2	7300184	181	1.5e-45	KOG0364	Chaperonin complex component, TCP-1 gamma subunit (CCT3)	K09495//CCT3; T-complex protein 1 subunit gamma	6.8e-55	218.4	api:100166867	--
Unigene0000106	XP_026810076.1	720.7	1.6e-204	XP_026810076.1 nuclear receptor subfamily 2 group F member 1-B [Rhopalosiphum maidis]	sp|P16375|7UP1_DROME	651	2.3e-185	sp|P16375|7UP1_DROME Steroid receptor seven-up, isoforms B/C OS=Drosophila melanogaster OX=7227 GN=svp PE=1 SV=1	7299588	651	3.5e-186	KOG3575	FOG: Hormone receptors	K14032//NR2F3; nuclear receptor subfamily 2 group F member 3	2.9e-205	720.7	rmd:113551790	--
Unigene0000107	XP_022178884.1	312	2.6e-82	XP_022178884.1 pyruvate kinase-like isoform X2 [Myzus persicae]	sp|O62619|KPYK_DROME	232.6	3e-60	sp|O62619|KPYK_DROME Pyruvate kinase OS=Drosophila melanogaster OX=7227 GN=PyK PE=2 SV=2	7300837	232.6	4.4e-61	KOG2323	Pyruvate kinase	K00873//PK; pyruvate kinase [EC:2.7.1.40]	4.7e-83	312	dnx:107162502	;ko04930//Type II diabetes mellitus//Endocrine and metabolic diseases//Human Diseases
Unigene0000108	XP_022180444.1	667.9	2.4e-188	XP_022180444.1 probable nuclear hormone receptor HR3 isoform X1 [Myzus persicae]	sp|P31396|HR3_DROME	330.1	1.7e-88	sp|P31396|HR3_DROME Probable nuclear hormone receptor HR3 OS=Drosophila melanogaster OX=7227 GN=Hr3 PE=2 SV=1	7303778	330.1	2.6e-89	KOG4216	Steroid hormone nuclear receptor	K14033//NR1F4; nuclear receptor subfamily 1 group F member 4	1.7e-188	666	api:100162388	--
Unigene0000109	AAV84206.1	247.3	1.7e-62	AAV84206.1 unknown, partial [Culicoides sonorensis]	sp|P14799|RS27A_NEUCR	260.8	2.2e-68	sp|P14799|RS27A_NEUCR Ubiquitin-40S ribosomal protein S27a OS=Neurospora crassa (strain ATCC 24698 / 74-OR23-1A / CBS 708.71 / DSM 1257 / FGSC 987) OX=367110 GN=ubi::crp-6 PE=1 SV=4	7297689	240.4	4.5e-63	KOG0004	Ubiquitin/40S ribosomal protein S27a fusion	K02977//RP-S27Ae; small subunit ribosomal protein S27Ae	1.3e-61	241.9	dmo:Dmoj_GI10618	ko03010//Ribosome//Translation//Genetic Information Processing
Unigene0000110	XP_022178627.1	407.1	9.9e-111	XP_022178627.1 uncharacterized protein LOC111039417 [Myzus persicae]	--	--	--	--	--	--	--	--	--	--	--	--	--	--
Unigene0000111	ALB27752.1	988.4	5.5e-285	ALB27752.1 nicotinic acetylcholine receptor alpha 7-1 subunit [Rhopalosiphum padi]	sp|P22770|ACHA7_CHICK	441.8	2.8e-122	sp|P22770|ACHA7_CHICK Neuronal acetylcholine receptor subunit alpha-7 OS=Gallus gallus OX=9031 GN=CHRNA7 PE=1 SV=1	7293578	525.4	2.9e-148	KOG3646	Acetylcholine receptor	K05312//CHRNN; nicotinic acetylcholine receptor, invertebrate	1.3e-285	988	rmd:113559438	--
Unigene0000112	--	--	--	--	--	--	--	--	--	--	--	--	--	--	--	--	--	--
Unigene0000113	XP_022165907.1	76.6	2.8e-11	XP_022165907.1 nuclear hormone receptor FTZ-F1 beta [Myzus persicae]	--	--	--	--	--	--	--	--	--	K08705//NR5A3; nuclear receptor subfamily 5 group A member 3	6.6e-12	76.3	api:100165397	--
Unigene0000114	NP_001155473.1	317.4	9.6e-84	NP_001155473.1 uncharacterized protein LOC100161110 [Acyrthosiphon pisum]	--	--	--	--	--	--	--	--	--	--	--	--	--	--
Unigene0000115	KAE9521851.1	175.6	3.5e-41	KAE9521851.1 hypothetical protein AGLY_017733 [Aphis glycines]	--	--	--	--	--	--	--	--	--	--	--	--	--	--
Unigene0000116	KZC15096.1	172.9	1.8e-40	KZC15096.1 Putative uncharacterized protein ART2 [Dufourea novaeangliae]	sp|Q8TGM7|ART2_YEAST	90.1	2.3e-17	sp|Q8TGM7|ART2_YEAST Putative uncharacterized protein ART2 OS=Saccharomyces cerevisiae (strain ATCC 204508 / S288c) OX=559292 GN=ART2 PE=5 SV=1	Hs22053937	54.3	2.1e-07	KOG1721	FOG: Zn-finger	--	--	--	--	--
Unigene0000117	XP_001948873.1	1705.6	0	XP_001948873.1 flocculation protein FLO11 [Acyrthosiphon pisum]	--	--	--	--	--	--	--	--	--	--	--	--	--	--
Unigene0000118	XP_016656995.1	615.1	3.1e-173	XP_016656995.1 eukaryotic translation initiation factor 4 gamma 3 isoform X6 [Acyrthosiphon pisum]	--	--	--	--	--	--	--	--	--	K03260//EIF4G; translation initiation factor 4G	5.7e-174	615.1	api:100159232	;ko05416//Viral myocarditis//Cardiovascular diseases//Human Diseases
Unigene0000119	NP_001156115.1	305.8	2.4e-80	NP_001156115.1 protein unc-50 homolog [Acyrthosiphon pisum]	sp|Q9VHN5|UNC50_DROME	169.9	3e-41	sp|Q9VHN5|UNC50_DROME Protein unc-50 homolog OS=Drosophila melanogaster OX=7227 GN=CG9773 PE=2 SV=1	7299067	169.9	4.5e-42	KOG3012	Uncharacterized conserved protein	--	--	--	--	--
Unigene0000120	--	--	--	--	--	--	--	--	--	--	--	--	--	--	--	--	--	--
Unigene0000121	XP_016662454.1	181	7.9e-43	XP_016662454.1 acyl-CoA synthetase family member 2, mitochondrial [Acyrthosiphon pisum]	sp|Q499N5|ACSF2_RAT	102.8	4.1e-21	sp|Q499N5|ACSF2_RAT Medium-chain acyl-CoA ligase ACSF2, mitochondrial OS=Rattus norvegicus OX=10116 GN=Acsf2 PE=2 SV=1	Hs13376741	97.4	2.6e-20	KOG1177	Long chain fatty acid acyl-CoA ligase	K23617//ACSF2; medium-chain acyl-CoA ligase, mitochondrial [EC:6.2.1.2]	1.4e-43	181	api:100160541	--
Unigene0000122	PRP78467.1	478	6e-132	PRP78467.1 hypothetical protein PROFUN_13644 [Planoprotostelium fungivorum]	sp|Q40471|IF4A9_TOBAC	657.5	8.2e-188	sp|Q40471|IF4A9_TOBAC Eukaryotic initiation factor 4A-9 OS=Nicotiana tabacum OX=4097 PE=2 SV=1	At3g13920	638.6	5.9e-183	KOG0327	Translation initiation factor 4F, helicase subunit (eIF-4A) and related helicases	K03257//EIF4A; translation initiation factor 4A	3.2e-132	476.5	amil:114954061	ko03013//RNA transport//Translation//Genetic Information Processing
Unigene0000123	XP_026814673.1	1585.9	0	XP_026814673.1 ABC transporter G family member 20 isoform X1 [Rhopalosiphum maidis]	sp|Q8T674|ABCGK_DICDI	330.9	9e-89	sp|Q8T674|ABCGK_DICDI ABC transporter G family member 20 OS=Dictyostelium discoideum OX=44689 GN=abcG20 PE=3 SV=1	7301693	1036.2	6.5e-302	KOG0059	Lipid exporter ABCA1 and related proteins, ABC superfamily	--	--	--	--	--
Unigene0000124	--	--	--	--	--	--	--	--	--	--	--	--	--	--	--	--	--	--
Unigene0000125	XP_022180306.1	266.2	5.5e-68	XP_022180306.1 uncharacterized protein LOC111040641 [Myzus persicae]	--	--	--	--	--	--	--	--	--	K18733//LARP6; la-related protein 6	3.6e-66	257.7	api:100166574	--
Unigene0000126	XP_003240226.1	445.7	2.1e-122	XP_003240226.1 tight junction protein ZO-2 isoform X1 [Acyrthosiphon pisum]	sp|O97758|ZO1_CANLF	125.6	7.3e-28	sp|O97758|ZO1_CANLF Tight junction protein ZO-1 OS=Canis lupus familiaris OX=9615 GN=TJP1 PE=1 SV=1	7299100	198.7	1e-50	KOG3580	Tight junction proteins	K05701//TJP1; tight junction protein 1	3.9e-123	445.7	api:100161207	;ko05120//Epithelial cell signaling in Helicobacter pylori infection//Infectious diseases//Human Diseases
Unigene0000127	XP_026817876.1	2632.1	0	XP_026817876.1 zinc finger protein castor homolog 1 isoform X1 [Rhopalosiphum maidis]	sp|Q9CWL2|CASZ1_MOUSE	332.4	3e-89	sp|Q9CWL2|CASZ1_MOUSE Zinc finger protein castor homolog 1 OS=Mus musculus OX=10090 GN=Casz1 PE=1 SV=3	7296687	317.4	1.5e-85	KOG4377	Zn-finger protein	--	--	--	--	--
Unigene0000128	XP_001952182.2	358.2	3.9e-96	XP_001952182.2 uncharacterized aarF domain-containing protein kinase 1 [Acyrthosiphon pisum]	sp|Q9W133|ADCK_DROME	179.1	4.8e-44	sp|Q9W133|ADCK_DROME AarF domain-containing kinase 1 OS=Drosophila melanogaster OX=7227 GN=Adck1 PE=1 SV=2	7291824	165.6	8.3e-41	KOG1235	Predicted unusual protein kinase	K08869//ADCK; aarF domain-containing kinase	7.2e-97	358.2	api:100162906	--
Unigene0000129	CDW75723.1	141.4	8.3e-31	CDW75723.1 UNKNOWN [Stylonychia lemnae]	--	--	--	--	--	--	--	--	--	--	--	--	--	--
Unigene0000130	--	--	--	--	--	--	--	--	--	--	--	--	--	--	--	--	--	--
Unigene0000131	XP_022180018.1	381.3	4.4e-103	XP_022180018.1 sphingomyelin phosphodiesterase isoform X2 [Myzus persicae]	sp|Q04519|ASM_MOUSE	102.4	5.9e-21	sp|Q04519|ASM_MOUSE Sphingomyelin phosphodiesterase OS=Mus musculus OX=10090 GN=Smpd1 PE=1 SV=2	7291768	244.6	1.4e-64	KOG3770	Acid sphingomyelinase and PHM5 phosphate metabolism protein	K12350//SMPD1; sphingomyelin phosphodiesterase [EC:3.1.4.12]	1.1e-103	380.9	api:100165015	;ko00600//Sphingolipid metabolism//Lipid metabolism//Metabolism
Unigene0000132	XP_026806308.1	909.4	3e-261	XP_026806308.1 uncharacterized protein LOC113549281 [Rhopalosiphum maidis]	sp|Q8N2R8|FA43A_HUMAN	131.3	7.7e-29	sp|Q8N2R8|FA43A_HUMAN Protein FAM43A OS=Homo sapiens OX=9606 GN=FAM43A PE=1 SV=2	7299216	292.7	3e-78	KOG4448	Uncharacterized conserved protein, contains phosphotyrosine interaction (PI) domain	--	--	--	--	--
Unigene0000133	XP_026807050.1	783.9	1.1e-223	XP_026807050.1 XK-related protein 6 [Rhopalosiphum maidis]	sp|Q8C0T0|XKR8_MOUSE	86.3	1.6e-15	sp|Q8C0T0|XKR8_MOUSE XK-related protein 8 OS=Mus musculus OX=10090 GN=Xkr8 PE=2 SV=1	7293208	115.9	2.9e-25	KOG0045	Cytosolic Ca2+-dependent cysteine protease (calpain), large subunit (EF-Hand protein superfamily)	--	--	--	--	--
Unigene0000134	XP_022165029.1	215.7	2.2e-53	XP_022165029.1 histone H2A-like isoform X1 [Myzus persicae]	sp|Q6PV61|H2A_PENVA	205.3	4.4e-52	sp|Q6PV61|H2A_PENVA Histone H2A OS=Penaeus vannamei OX=6689 PE=1 SV=3	Hs18545931	200.3	2.1e-51	KOG1756	Histone 2A	K11251//H2A; histone H2A	1.2e-53	214.2	dnx:107161722	;ko05322//Systemic lupus erythematosus//Immune diseases//Human Diseases
Unigene0000135	KAE9544852.1	1375.1	0	KAE9544852.1 hypothetical protein AGLY_000394 [Aphis glycines]	sp|Q7QHW5|ARM_ANOGA	802.4	6.8e-231	sp|Q7QHW5|ARM_ANOGA Armadillo segment polarity protein OS=Anopheles gambiae OX=7165 GN=arm PE=3 SV=5	7290224	623.2	8.5e-178	KOG4203	Armadillo/beta-Catenin/plakoglobin	K02105//CTNNB1; catenin beta 1	0	1357	rmd:113553776	;ko05216//Thyroid cancer//Cancers//Human Diseases
Unigene0000136	NP_001157306.1	299.3	1.6e-78	NP_001157306.1 potassium channel modulatory factor 1 isoform 1 [Acyrthosiphon pisum]	sp|Q1LZE1|KCMF1_BOVIN	179.5	2.7e-44	sp|Q1LZE1|KCMF1_BOVIN E3 ubiquitin-protein ligase KCMF1 OS=Bos taurus OX=9913 GN=KCMF1 PE=2 SV=1	Hs10047128	179.5	4e-45	KOG1280	Uncharacterized conserved protein containing ZZ-type Zn-finger	K22376//KCMF1; E3 ubiquitin-protein ligase KCMF1 [EC:2.3.2.27]	2.8e-79	299.3	api:100169521	--
Unigene0000137	XP_012749159.1	335.5	5e-89	XP_012749159.1 hypothetical protein SAMD00019534_110520 [Acytostelium subglobosum LB1]	sp|Q9T0A0|LACS4_ARATH	597.4	1e-169	sp|Q9T0A0|LACS4_ARATH Long chain acyl-CoA synthetase 4 OS=Arabidopsis thaliana OX=3702 GN=LACS4 PE=2 SV=1	At4g23850	597.4	1.6e-170	KOG1256	Long-chain acyl-CoA synthetases (AMP-forming)	K01897//ACSL; long-chain acyl-CoA synthetase [EC:6.2.1.3]	2.3e-85	320.9	dpa:109536722	;ko04920//Adipocytokine signaling pathway//Endocrine system//Organismal Systems
Unigene0000138	XP_030747812.1	87	2.1e-14	XP_030747812.1 uncharacterized protein LOC115876244 [Sitophilus oryzae]	--	--	--	--	--	--	--	--	--	--	--	--	--	--
Unigene0000139	--	--	--	--	--	--	--	--	--	--	--	--	--	--	--	--	--	--
Unigene0000140	XP_001952818.2	615.9	5.1e-173	XP_001952818.2 elongation of very long chain fatty acids protein AAEL008004 [Acyrthosiphon pisum]	sp|Q9VHX7|ELOVL_DROME	362.1	2e-98	sp|Q9VHX7|ELOVL_DROME Elongation of very long chain fatty acids protein OS=Drosophila melanogaster OX=7227 GN=ELOVL PE=2 SV=2	7298969	308.5	3.9e-83	KOG3071	Fatty acyl-CoA elongase/Polyunsaturated fatty acid specific elongation enzyme	K10250//ELOVL7; elongation of very long chain fatty acids protein 7 [EC:2.3.1.199]	3e-164	584.3	dnx:107165252	;ko00062//Fatty acid elongation//Lipid metabolism//Metabolism
Unigene0000141	NP_001155686.1	530.8	7.8e-148	NP_001155686.1 cyclase-like precursor [Acyrthosiphon pisum]	--	--	--	--	--	--	--	--	--	--	--	--	--	--
Unigene0000142	--	--	--	--	--	--	--	--	--	--	--	--	--	--	--	--	--	--
Unigene0000143	XP_001948321.2	621.3	6.5e-175	XP_001948321.2 hsp70 nucleotide exchange factor FES1 [Acyrthosiphon pisum]	sp|Q99P31|HPBP1_MOUSE	79.3	1.4e-13	sp|Q99P31|HPBP1_MOUSE Hsp70-binding protein 1 OS=Mus musculus OX=10090 GN=Hspbp1 PE=1 SV=1	Hs21361407	78.2	4.6e-14	KOG2160	Armadillo/beta-catenin-like repeat-containing protein	K09562//HSPBP1; hsp70-interacting protein	1.2e-175	621.3	api:100168014	ko04141//Protein processing in endoplasmic reticulum//Folding, sorting and degradation//Genetic Information Processing
Unigene0000144	PRP84718.1	135.2	4.2e-29	PRP84718.1 5-methyltetrahydropteroyltriglutamate--homocysteine S-methyltransferase [Planoprotostelium fungivorum]	sp|P93263|METE_MESCR	228.8	4.1e-59	sp|P93263|METE_MESCR 5-methyltetrahydropteroyltriglutamate--homocysteine methyltransferase OS=Mesembryanthemum crystallinum OX=3544 GN=METE PE=2 SV=1	At5g17920	223.4	2.6e-58	KOG2263	Methionine synthase II (cobalamin-independent)	K00549//metE; 5-methyltetrahydropteroyltriglutamate--homocysteine methyltransferase [EC:2.1.1.14]	3.2e-20	103.2	pxy:105395605	;ko00450//Selenocompound metabolism//Metabolism of other amino acids//Metabolism
Unigene0000145	XP_016655703.1	639	2.3e-180	XP_016655703.1 sodium-dependent nutrient amino acid transporter 1 isoform X6 [Acyrthosiphon pisum]	--	--	--	--	7293991	163.7	6.4e-40	KOG3660	Sodium-neurotransmitter symporter	K05336//SLC6AN; solute carrier family 6 (neurotransmitter transporter), invertebrate	4.3e-181	639	api:100574437	--
Unigene0000146	--	--	--	--	--	--	--	--	--	--	--	--	--	--	--	--	--	--
Unigene0000147	--	--	--	--	--	--	--	--	--	--	--	--	--	--	--	--	--	--
Unigene0000148	CDW61002.1	190.7	5.5e-45	CDW61002.1 Cell wall-associated hydrolase [Trichuris trichiura]	sp|Q3BAI2|YCX91_PHAAO	112.5	2.9e-23	sp|Q3BAI2|YCX91_PHAAO Uncharacterized protein ORF91 OS=Phalaenopsis aphrodite subsp. formosana OX=308872 PE=4 SV=1	--	--	--	--	--	--	--	--	--	--
Unigene0000149	VDN00566.1	297.7	1e-77	VDN00566.1 unnamed protein product, partial [Onchocerca ochengi]	sp|Q3BAI2|YCX91_PHAAO	55.1	1.7e-06	sp|Q3BAI2|YCX91_PHAAO Uncharacterized protein ORF91 OS=Phalaenopsis aphrodite subsp. formosana OX=308872 PE=4 SV=1	--	--	--	--	--	--	--	--	--	--
Unigene0000150	TNV71298.1	64.7	8.3e-08	TNV71298.1 hypothetical protein FGO68_gene13477 [Halteria grandinella]	--	--	--	--	--	--	--	--	--	--	--	--	--	--
Unigene0000151	VDN00566.1	151	8.6e-34	VDN00566.1 unnamed protein product, partial [Onchocerca ochengi]	--	--	--	--	--	--	--	--	--	--	--	--	--	--
Unigene0000152	TNV71364.1	112.1	1.2e-21	TNV71364.1 hypothetical protein FGO68_gene16112 [Halteria grandinella]	sp|Q3BAI2|YCX91_PHAAO	56.2	1.2e-06	sp|Q3BAI2|YCX91_PHAAO Uncharacterized protein ORF91 OS=Phalaenopsis aphrodite subsp. formosana OX=308872 PE=4 SV=1	--	--	--	--	--	--	--	--	--	--
Unigene0000154	XP_026818176.1	880.9	6.7e-253	XP_026818176.1 (11Z)-hexadec-11-enoyl-CoA conjugase-like isoform X1 [Rhopalosiphum maidis]	sp|Q75PL7|DESAT_BOMMO	315.1	2.2e-84	sp|Q75PL7|DESAT_BOMMO (11Z)-hexadec-11-enoyl-CoA conjugase OS=Bombyx mori OX=7091 GN=desat1 PE=1 SV=1	7299635	328.6	2.9e-89	KOG1600	Fatty acid desaturase	K00507//SCD; stearoyl-CoA desaturase (Delta-9 desaturase) [EC:1.14.19.1]	1.2e-253	880.9	rmd:113557076	;ko01040//Biosynthesis of unsaturated fatty acids//Lipid metabolism//Metabolism
Unigene0000155	XP_001950271.1	321.2	1.3e-84	XP_001950271.1 uncharacterized protein LOC100163191 [Acyrthosiphon pisum]	--	--	--	--	--	--	--	--	--	--	--	--	--	--
Unigene0000156	--	--	--	--	--	--	--	--	--	--	--	--	--	--	--	--	--	--
Unigene0000157	XP_026822576.1	836.3	1.7e-239	XP_026822576.1 putative ATPase N2B [Rhopalosiphum maidis]	sp|P46441|N2B_HAEIR	381.3	2.2e-104	sp|P46441|N2B_HAEIR Putative ATPase N2B OS=Haematobia irritans OX=7368 PE=2 SV=1	CE16882	367.5	5e-101	KOG2383	Predicted ATPase	--	--	--	--	--
Unigene0000158	XP_026815468.1	1067.4	0	XP_026815468.1 uncharacterized protein LOC113555262 [Rhopalosiphum maidis]	--	--	--	--	--	--	--	--	--	--	--	--	--	--
Unigene0000159	XP_001942516.1	285.8	3.8e-74	XP_001942516.1 death-associated protein kinase related [Acyrthosiphon pisum]	--	--	--	--	--	--	--	--	--	K08804//STK17; serine/threonine kinase 17 [EC:2.7.11.1]	7e-75	285.8	api:100165267	--
Unigene0000160	--	--	--	--	--	--	--	--	--	--	--	--	--	--	--	--	--	--
Unigene0000161	KAF0770101.1	240	1.5e-60	KAF0770101.1 agrin isoform X1, partial [Aphis craccivora]	--	--	--	--	7295094	116.7	4.3e-26	KOG3649	FOG: Kazal-type serine protease inhibitor domain	--	--	--	--	--
Unigene0000162	XP_027841223.1	1632.5	0	XP_027841223.1 alpha,alpha-trehalose-phosphate synthase [UDP-forming] [Aphis gossypii]	sp|Q54K57|TPSA_DICDI	374.8	3e-102	sp|Q54K57|TPSA_DICDI Alpha,alpha-trehalose-phosphate synthase [UDP-forming] A OS=Dictyostelium discoideum OX=44689 GN=tpsA PE=2 SV=1	7295715	1151.7	0	KOG1050	Trehalose-6-phosphate synthase component TPS1 and related subunits	K16055//TPS; trehalose 6-phosphate synthase/phosphatase [EC:2.4.1.15 3.1.3.12]	0	1632.5	ags:114122681	;ko00500//Starch and sucrose metabolism//Carbohydrate metabolism//Metabolism
Unigene0000163	NP_001313555.1	410.6	1.2e-111	NP_001313555.1 uncharacterized protein LOC100160421 precursor [Acyrthosiphon pisum]	--	--	--	--	--	--	--	--	--	--	--	--	--	--
Unigene0000164	XP_004333233.1	265.8	2e-68	XP_004333233.1 ubiquitin domain containing protein [Acanthamoeba castellanii str. Neff] [Acanthamoeba castellanii]	sp|P33190|RL40_TETPY	147.9	9.3e-35	sp|P33190|RL40_TETPY Ubiquitin-60S ribosomal protein L40 OS=Tetrahymena pyriformis OX=5908 GN=TUF11 PE=3 SV=2	--	--	--	--	--	K08770//UBC; ubiquitin C	1.9e-68	263.5	dvi:6636823	ko03320//PPAR signaling pathway//Endocrine system//Organismal Systems
Unigene0000165	VTJ57825.1	518.5	3.4e-144	VTJ57825.1 Hypothetical predicted protein [Marmota monax]	sp|P20359|ACTG_EMENI	555.1	4.9e-157	sp|P20359|ACTG_EMENI Actin, gamma OS=Emericella nidulans (strain FGSC A4 / ATCC 38163 / CBS 112.46 / NRRL 194 / M139) OX=227321 GN=acnA PE=3 SV=2	SPBC32H8.12c	530.8	1.5e-150	KOG0676	Actin and related proteins	K05692//ACTB_G1; actin beta/gamma 1	4e-144	515.8	ngi:103730387	;ko04745//Phototransduction - fly//Sensory system//Organismal Systems
Unigene0000166	--	--	--	--	--	--	--	--	--	--	--	--	--	--	--	--	--	--
Unigene0000167	XP_015374418.1	908.7	3e-261	XP_015374418.1 PREDICTED: tubulin alpha-1C chain [Diuraphis noxia]	sp|P68362|TBA1A_CRIGR	896	3e-259	sp|P68362|TBA1A_CRIGR Tubulin alpha-1A chain OS=Cricetulus griseus OX=10029 GN=TUBA1A PE=2 SV=1	Hs17986283	896	4.4e-260	KOG1376	Alpha tubulin	K07374//TUBA; tubulin alpha	5.4e-262	908.7	api:100166930	;ko04540//Gap junction//Cellular community - eukaryotes//Cellular Processes
Unigene0000168	--	--	--	--	--	--	--	--	--	--	--	--	--	--	--	--	--	--
Unigene0000169	XP_026814909.1	1321.6	0	XP_026814909.1 cAMP-specific 3',5'-cyclic phosphodiesterase isoform X3 [Rhopalosiphum maidis]	sp|Q9W4T4|PDE4A_DROME	964.5	1.3e-279	sp|Q9W4T4|PDE4A_DROME cAMP-specific 3',5'-cyclic phosphodiesterase, isoform I OS=Drosophila melanogaster OX=7227 GN=dnc PE=1 SV=2	7290408	822	1.6e-237	KOG3689	Cyclic nucleotide phosphodiesterase	K13293//PDE4; cAMP-specific phosphodiesterase 4 [EC:3.1.4.53]	0	1268.4	rmd:113554952	;ko05032//Morphine addiction//Substance dependence//Human Diseases
Unigene0000170	--	--	--	--	--	--	--	--	--	--	--	--	--	--	--	--	--	--
Unigene0000171	KAE9528901.1	585.9	1.9e-164	KAE9528901.1 hypothetical protein AGLY_012476, partial [Aphis glycines]	sp|Q5ZMP6|AP2M1_CHICK	496.1	3e-139	sp|Q5ZMP6|AP2M1_CHICK AP-2 complex subunit mu OS=Gallus gallus OX=9031 GN=AP2M1 PE=2 SV=1	7300861	523.1	3.5e-148	KOG0938	Adaptor complexes medium subunit family	K11826//AP2M1; AP-2 complex subunit mu-1	1e-164	584.3	api:100160612	;ko04961//Endocrine and other factor-regulated calcium reabsorption//Excretory system//Organismal Systems
Unigene0000172	PCG78677.1	62.4	5.1e-07	PCG78677.1 hypothetical protein B5V51_3414 [Heliothis virescens]	--	--	--	--	--	--	--	--	--	--	--	--	--	--
Unigene0000173	XP_008188372.2	1229.5	0	XP_008188372.2 frizzled-5 [Acyrthosiphon pisum]	sp|Q9VVX3|FRIZ2_DROME	636.3	6.1e-181	sp|Q9VVX3|FRIZ2_DROME Frizzled-2 OS=Drosophila melanogaster OX=7227 GN=fz2 PE=1 SV=1	7293818	636.3	9.1e-182	KOG3577	Smoothened and related G-protein-coupled receptors	K02375//FZD5_8; frizzled 5/8	0	1229.5	api:100162853	;ko05217//Basal cell carcinoma//Cancers//Human Diseases
Unigene0000174	TNV71364.1	79	1.4e-11	TNV71364.1 hypothetical protein FGO68_gene16112 [Halteria grandinella]	--	--	--	--	--	--	--	--	--	--	--	--	--	--
Unigene0000175	XP_026814590.1	169.9	3.8e-39	XP_026814590.1 sex determination protein fruitless-like isoform X20 [Rhopalosiphum maidis]	--	--	--	--	--	--	--	--	--	--	--	--	--	--
Unigene0000176	KAF0709553.1	90.1	3.6e-15	KAF0709553.1 Uncharacterized protein FWK35_00036225, partial [Aphis craccivora]	--	--	--	--	--	--	--	--	--	--	--	--	--	--
Unigene0000177	--	--	--	--	--	--	--	--	--	--	--	--	--	--	--	--	--	--
Unigene0000178	VCX04180.1	75.1	8.5e-11	VCX04180.1 unnamed protein product, partial [Gulo gulo]	--	--	--	--	--	--	--	--	--	--	--	--	--	--
Unigene0000179	XP_026814672.1	1712.2	0	XP_026814672.1 translation elongation factor 2 [Rhopalosiphum maidis]	sp|Q1HPK6|EF2_BOMMO	1560	0	sp|Q1HPK6|EF2_BOMMO Translation elongation factor 2 OS=Bombyx mori OX=7091 GN=tef2 PE=1 SV=1	7302127	1520.4	0	KOG0469	Elongation factor 2	K03234//EEF2; elongation factor 2	0	1712.2	rmd:113554821	;ko04921//Oxytocin signaling pathway//Endocrine system//Organismal Systems
Unigene0000180	CEL98483.1	145.6	4e-32	CEL98483.1 unnamed protein product [Vitrella brassicaformis CCMP3155]	sp|Q8LBP4|ALB3_ARATH	367.9	7.4e-101	sp|Q8LBP4|ALB3_ARATH Inner membrane protein ALBINO3, chloroplastic OS=Arabidopsis thaliana OX=3702 GN=ALB3 PE=1 SV=2	At2g28800	367.9	1.1e-101	KOG1239	Inner membrane protein translocase involved in respiratory chain assembly	--	--	--	--	--
Unigene0000181	VTJ57825.1	710.7	8.1e-202	VTJ57825.1 Hypothetical predicted protein [Marmota monax]	sp|Q9UVW9|ACTG_ACRCH	752.7	2.8e-216	sp|Q9UVW9|ACTG_ACRCH Actin, gamma OS=Acremonium chrysogenum OX=5044 GN=ACT PE=3 SV=1	SPBC32H8.12c	719.2	5.1e-207	KOG0676	Actin and related proteins	K05692//ACTB_G1; actin beta/gamma 1	1.5e-202	710.7	ngi:103730387	;ko04745//Phototransduction - fly//Sensory system//Organismal Systems
Unigene0000182	XP_001949447.1	368.6	2.7e-99	XP_001949447.1 asparagine synthetase domain-containing protein 1 isoform X2 [Acyrthosiphon pisum]	sp|Q5LJP9|ASND1_DROME	170.2	2.1e-41	sp|Q5LJP9|ASND1_DROME Asparagine synthetase domain-containing protein CG17486 OS=Drosophila melanogaster OX=7227 GN=CG17486 PE=2 SV=2	7289856	170.2	3.1e-42	KOG0573	Asparagine synthase	--	--	--	--	--
Unigene0000183	KAF0745178.1	732.3	7.1e-208	KAF0745178.1 Uncharacterized protein FWK35_00023710, partial [Aphis craccivora]	sp|P04323|POL3_DROME	142.9	2.7e-32	sp|P04323|POL3_DROME Retrovirus-related Pol polyprotein from transposon 17.6 OS=Drosophila melanogaster OX=7227 GN=pol PE=4 SV=1	7292616	154.5	1.4e-36	KOG0017	FOG: Transposon-encoded proteins with TYA, reverse transcriptase, integrase domains in various combinations	--	--	--	--	--
Unigene0000184	XP_026804625.1	524.6	5.9e-146	XP_026804625.1 acetyl-coenzyme A transporter 1-like [Rhopalosiphum maidis]	sp|Q6AYY8|ACATN_RAT	204.9	1.5e-51	sp|Q6AYY8|ACATN_RAT Acetyl-coenzyme A transporter 1 OS=Rattus norvegicus OX=10116 GN=Slc33a1 PE=2 SV=1	Hs4757708	203	8.8e-52	KOG3574	Acetyl-CoA transporter	K03372//ACATN; MFS transporter, PAT family, solute carrier family 33 (acetyl-CoA transportor), member 1 [EC:2.3.1.-]	1.1e-146	524.6	rmd:113548129	;ko00604//Glycosphingolipid biosynthesis - ganglio series//Glycan biosynthesis and metabolism//Metabolism
Unigene0000185	XP_022171614.1	553.5	3.5e-154	XP_022171614.1 B-cell lymphoma 6 protein homolog [Myzus persicae]	--	--	--	--	7294784	117.9	1.1e-25	KOG1721	FOG: Zn-finger	--	--	--	--	--
Unigene0000186	XP_026822494.1	480.7	2e-132	XP_026822494.1 peroxisomal targeting signal 2 receptor [Rhopalosiphum maidis]	sp|O00628|PEX7_HUMAN	154.5	4.8e-36	sp|O00628|PEX7_HUMAN Peroxisomal targeting signal 2 receptor OS=Homo sapiens OX=9606 GN=PEX7 PE=1 SV=1	7295052	170.2	1.3e-41	KOG0277	Peroxisomal targeting signal type 2 receptor	K13341//PEX7; peroxin-7	3.6e-133	480.7	rmd:113560671	ko04146//Peroxisome//Transport and catabolism//Cellular Processes
Unigene0000187	KAF0751930.1	87.8	8.4e-15	KAF0751930.1 Uncharacterized protein FWK35_00026214 [Aphis craccivora]	--	--	--	--	--	--	--	--	--	--	--	--	--	--
Unigene0000188	XP_020912038.1	206.1	2.7e-50	XP_020912038.1 protein disulfide-isomerase like 2-1 [Exaiptasia pallida]	sp|P38661|PDIA6_MEDSA	336.3	2.6e-91	sp|P38661|PDIA6_MEDSA Probable protein disulfide-isomerase A6 OS=Medicago sativa OX=3879 PE=2 SV=1	At2g47470	318.2	1.1e-86	KOG0191	Thioredoxin/protein disulfide isomerase	K09584//PDIA6; protein disulfide-isomerase A6 [EC:5.3.4.1]	5e-51	206.1	epa:110249797	ko04141//Protein processing in endoplasmic reticulum//Folding, sorting and degradation//Genetic Information Processing
Unigene0000189	XP_026820169.1	831.2	1.1e-237	XP_026820169.1 zeta-sarcoglycan [Rhopalosiphum maidis]	sp|Q96LD1|SGCZ_HUMAN	181.4	6.6e-44	sp|Q96LD1|SGCZ_HUMAN Zeta-sarcoglycan OS=Homo sapiens OX=9606 GN=SGCZ PE=2 SV=1	Hs21040253	181.4	1e-44	KOG3950	Gamma/delta sarcoglycan	--	--	--	--	--
Unigene0000190	XP_018009702.1	105.5	7.7e-20	XP_018009702.1 PREDICTED: LOW QUALITY PROTEIN: uncharacterized protein LOC108664000 [Hyalella azteca]	--	--	--	--	--	--	--	--	--	--	--	--	--	--
Unigene0000191	XP_026822423.1	4152.4	0	XP_026822423.1 tyrosine-protein phosphatase Lar isoform X2 [Rhopalosiphum maidis]	sp|P16621|LAR_DROME	2638.2	0	sp|P16621|LAR_DROME Tyrosine-protein phosphatase Lar OS=Drosophila melanogaster OX=7227 GN=Lar PE=1 SV=2	Hs18860890	1735.3	0	KOG4228	Protein tyrosine phosphatase	K05695//PTPRF; receptor-type tyrosine-protein phosphatase F [EC:3.1.3.48]	0	4145.9	rmd:113560630	;ko04514//Cell adhesion molecules (CAMs)//Signaling molecules and interaction//Environmental Information Processing
Unigene0000192	XP_026806475.1	408.7	4.7e-111	XP_026806475.1 nose resistant to fluoxetine protein 6-like [Rhopalosiphum maidis]	--	--	--	--	--	--	--	--	--	--	--	--	--	--
Unigene0000193	XP_026804940.1	1747.3	0	XP_026804940.1 neurogenic locus Notch protein isoform X1 [Rhopalosiphum maidis]	sp|P07207|NOTCH_DROME	359.8	3e-97	sp|P07207|NOTCH_DROME Neurogenic locus Notch protein OS=Drosophila melanogaster OX=7227 GN=N PE=1 SV=3	7290390	359.8	4.5e-98	KOG1217	Fibrillins and related proteins containing Ca2+-binding EGF-like domains	K02599//NOTCH1; Notch 1	0	1747.3	rmd:113548322	;ko04330//Notch signaling pathway//Signal transduction//Environmental Information Processing
Unigene0000194	XP_026821194.1	530.8	9.9e-148	XP_026821194.1 tubulin beta chain-like [Rhopalosiphum maidis]	sp|Q24560|TBB1_DROME	497.3	1.8e-139	sp|Q24560|TBB1_DROME Tubulin beta-1 chain OS=Drosophila melanogaster OX=7227 GN=betaTub56D PE=1 SV=2	7302471	497.3	2.7e-140	KOG1375	Beta tubulin	K07375//TUBB; tubulin beta	1.8e-148	530.8	rmd:113559642	;ko04540//Gap junction//Cellular community - eukaryotes//Cellular Processes
Unigene0000195	XP_022174684.1	1050.4	6.1e-304	XP_022174684.1 uncharacterized protein LOC111036799 isoform X1 [Myzus persicae]	--	--	--	--	--	--	--	--	--	--	--	--	--	--
Unigene0000196	XP_026804562.1	880.6	2.1e-252	XP_026804562.1 nuclear hormone receptor FTZ-F1 [Rhopalosiphum maidis]	sp|P33244|FTZF1_DROME	556.2	1.4e-156	sp|P33244|FTZF1_DROME Nuclear hormone receptor FTZ-F1 OS=Drosophila melanogaster OX=7227 GN=ftz-f1 PE=1 SV=2	7293866	556.2	2.1e-157	KOG4218	Nuclear hormone receptor betaFTZ-F1	K08705//NR5A3; nuclear receptor subfamily 5 group A member 3	3.9e-253	880.6	rmd:113548091	--
Unigene0000197	XP_026811047.1	2588.5	0	XP_026811047.1 LOW QUALITY PROTEIN: puratrophin-1-like [Rhopalosiphum maidis]	sp|Q58EX7|PKHG4_HUMAN	430.3	1.1e-118	sp|Q58EX7|PKHG4_HUMAN Puratrophin-1 OS=Homo sapiens OX=9606 GN=PLEKHG4 PE=1 SV=1	7295209	544.7	5.8e-154	KOG0689	Guanine nucleotide exchange factor for Rho and Rac GTPases	--	--	--	--	--
Unigene0000198	XP_027852276.1	484.6	1.1e-133	XP_027852276.1 sepiapterin reductase-like [Aphis gossypii]	sp|P18297|SPRE_RAT	159.8	9.2e-38	sp|P18297|SPRE_RAT Sepiapterin reductase OS=Rattus norvegicus OX=10116 GN=Spr PE=1 SV=1	--	--	--	--	--	K00072//SPR; sepiapterin reductase [EC:1.1.1.153]	2e-134	484.6	ags:114131295	;ko00790//Folate biosynthesis//Metabolism of cofactors and vitamins//Metabolism
Unigene0000199	--	--	--	--	--	--	--	--	--	--	--	--	--	--	--	--	--	--
Unigene0000200	ACO50126.1	428.7	3e-117	ACO50126.1 elongation factor 1 alpha, partial [Herpetomonas muscarum]	sp|Q40034|EF1A2_HORVU	514.2	8.2e-145	sp|Q40034|EF1A2_HORVU Elongation factor 1-alpha OS=Hordeum vulgare OX=4513 GN=BLT63 PE=1 SV=1	At1g07920	507.3	1.5e-143	KOG0052	Translation elongation factor EF-1 alpha/Tu	K03231//EEF1A; elongation factor 1-alpha	8.6e-111	404.8	sfm:108933756	;ko05140//Leishmaniasis//Infectious diseases//Human Diseases
Unigene0000201	CEM13675.1	139.8	2.5e-30	CEM13675.1 unnamed protein product [Vitrella brassicaformis CCMP3155]	sp|Q9LX31|GUN4C_ARATH	228	1.1e-58	sp|Q9LX31|GUN4C_ARATH Tetrapyrrole-binding protein, chloroplastic OS=Arabidopsis thaliana OX=3702 GN=GUN4 PE=1 SV=1	--	--	--	--	--	--	--	--	--	--
Unigene0000202	XP_022171889.1	511.5	5.6e-142	XP_022171889.1 uncharacterized protein LOC111034817 isoform X2 [Myzus persicae]	--	--	--	--	7303575	99	1.9e-20	KOG4728	Anti-apoptotic Bcl-2 family proteins, prevent opening of mitochondrial porin channel	K20017//BUFFY; Bcl-2 family protein	5.3e-139	499.2	dnx:107165867	;ko04215//Apoptosis - multiple species//Cell growth and death//Cellular Processes
Unigene0000203	XP_022179875.1	288.9	4.7e-75	XP_022179875.1 nucleoplasmin-like protein isoform X3 [Myzus persicae]	sp|P91753|MP62_LYTPI	80.9	2.9e-14	sp|P91753|MP62_LYTPI Mitotic apparatus protein p62 OS=Lytechinus pictus OX=7653 PE=2 SV=1	--	--	--	--	--	K11278//NPM3; nucleophosmin 3	8.9e-73	278.9	api:100160008	--
Unigene0000204	--	--	--	--	--	--	--	--	--	--	--	--	--	--	--	--	--	--
Unigene0000205	XP_026806100.1	793.5	1.4e-226	XP_026806100.1 venom serine carboxypeptidase-like [Rhopalosiphum maidis]	sp|C9WMM5|VCP_APIME	420.2	4.7e-116	sp|C9WMM5|VCP_APIME Venom serine carboxypeptidase OS=Apis mellifera OX=7460 PE=2 SV=1	Hs22027516	369.4	1.4e-101	KOG1282	Serine carboxypeptidases (lysosomal cathepsin A)	K09645//CPVL; vitellogenic carboxypeptidase-like protein [EC:3.4.16.-]	2.5e-227	793.5	rmd:113549129	--
Unigene0000206	XP_015375862.1	152.5	4.5e-34	XP_015375862.1 PREDICTED: actin-binding LIM protein 3 isoform X2 [Diuraphis noxia]	--	--	--	--	--	--	--	--	--	--	--	--	--	--
Unigene0000207	XP_026809327.1	1397.1	0	XP_026809327.1 echinoderm microtubule-associated protein-like 2 isoform X2 [Rhopalosiphum maidis]	sp|Q05BC3|EMAL1_MOUSE	591.3	2.6e-167	sp|Q05BC3|EMAL1_MOUSE Echinoderm microtubule-associated protein-like 1 OS=Mus musculus OX=10090 GN=Eml1 PE=1 SV=1	Hs17477344	587.4	5.6e-167	KOG2106	Uncharacterized conserved protein, contains HELP and WD40 domains	K18595//EML1_2; echinoderm microtubule-associated protein-like 1/2	0	1369.4	rmd:113551339	--
Unigene0000208	XP_001944518.2	146	2.3e-32	XP_001944518.2 uncharacterized protein LOC100160987 [Acyrthosiphon pisum]	--	--	--	--	--	--	--	--	--	--	--	--	--	--
Unigene0000209	XP_001949837.1	596.7	1e-167	XP_001949837.1 heat shock protein 70 B2 [Acyrthosiphon pisum]	sp|P41827|HSP74_ANOAL	495.4	4.8e-139	sp|P41827|HSP74_ANOAL Heat shock protein 70 B2 OS=Anopheles albimanus OX=7167 GN=HSP70B2 PE=3 SV=1	7299717	487.3	2e-137	KOG0101	Molecular chaperones HSP70/HSC70, HSP70 superfamily	K03283//HSPA1s; heat shock 70kDa protein 1/2/6/8	1.9e-168	596.7	api:100168026	;ko05145//Toxoplasmosis//Infectious diseases//Human Diseases
Unigene0000210	XP_026816805.1	396.7	2.5e-107	XP_026816805.1 protein IWS1 homolog [Rhopalosiphum maidis]	--	--	--	--	--	--	--	--	--	--	--	--	--	--
Unigene0000211	XP_026818030.1	424.5	3.4e-115	XP_026818030.1 uncharacterized protein LOC113556979 isoform X1 [Rhopalosiphum maidis]	--	--	--	--	--	--	--	--	--	--	--	--	--	--
Unigene0000212	KAE9533038.1	69.3	8.2e-09	KAE9533038.1 hypothetical protein AGLY_009466 [Aphis glycines]	--	--	--	--	--	--	--	--	--	--	--	--	--	--
Unigene0000213	CDW82295.1	745.3	2.2e-212	CDW82295.1 alpha tubulin [Stylonychia lemnae]	sp|Q96460|TBA2_HORVU	779.6	1.6e-224	sp|Q96460|TBA2_HORVU Tubulin alpha-2 chain OS=Hordeum vulgare OX=4513 GN=TUBA2 PE=2 SV=1	At4g14960	756.5	2.2e-218	KOG1376	Alpha tubulin	K07374//TUBA; tubulin alpha	4.1e-197	692.2	bta:504244	;ko04540//Gap junction//Cellular community - eukaryotes//Cellular Processes
Unigene0000214	XP_003244329.1	634	1.2e-178	XP_003244329.1 transcriptional activator cubitus interruptus [Acyrthosiphon pisum]	--	--	--	--	--	--	--	--	--	K16799//CI; transcriptional activator cubitus interruptus	2.2e-179	634	api:100575006	ko04341//Hedgehog signaling pathway - fly//Signal transduction//Environmental Information Processing
Unigene0000215	XP_026808817.1	901.4	1.1e-258	XP_026808817.1 LOW QUALITY PROTEIN: gamma-aminobutyric acid receptor subunit beta-like [Rhopalosiphum maidis]	sp|P25123|GBRB_DROME	704.1	3.8e-201	sp|P25123|GBRB_DROME Gamma-aminobutyric acid receptor subunit beta OS=Drosophila melanogaster OX=7227 GN=Rdl PE=2 SV=4	7294983	704.1	5.8e-202	KOG3643	GABA receptor	K05181//GABRB; gamma-aminobutyric acid receptor subunit beta	2e-259	901.4	rmd:113551022	;ko05033//Nicotine addiction//Substance dependence//Human Diseases
Unigene0000216	XP_025196693.1	372.9	5e-100	XP_025196693.1 transcription factor Sox-3-like [Melanaphis sacchari]	sp|Q24533|DICH_DROME	155.2	2.4e-36	sp|Q24533|DICH_DROME SOX domain-containing protein dichaete OS=Drosophila melanogaster OX=7227 GN=D PE=2 SV=1	7294407	155.2	3.7e-37	KOG0527	HMG-box transcription factor	K09267//SOX1S; transcription factor SOX1/3/14/21 (SOX group B)	5.9e-100	370.2	rmd:113555477	--
Unigene0000217	XP_021543883.1	92.4	2.6e-16	XP_021543883.1 splicing factor, proline- and glutamine-rich-like [Neomonachus schauinslandi]	sp|P23246|SFPQ_HUMAN	67.4	1.3e-10	sp|P23246|SFPQ_HUMAN Splicing factor, proline- and glutamine-rich OS=Homo sapiens OX=9606 GN=SFPQ PE=1 SV=2	Hs4826998	67.4	2e-11	KOG0115	RNA-binding protein p54nrb (RRM superfamily)	K13219//SFPQ; splicing factor, proline- and glutamine-rich	6.3e-14	82	vvp:112914943	--
Unigene0000218	XP_026812161.1	1676	0	XP_026812161.1 misshapen-like kinase 1 isoform X5 [Rhopalosiphum maidis]	sp|Q23356|MIG15_CAEEL	1016.5	2.7e-295	sp|Q23356|MIG15_CAEEL Serine/threonine-protein kinase mig-15 OS=Caenorhabditis elegans OX=6239 GN=mig-15 PE=2 SV=3	CE25672	1020	3.6e-297	KOG0587	Traf2- and Nck-interacting kinase and related germinal center kinase (GCK) family protein kinases	K08840//TNIK; TRAF2 and NCK interacting kinase [EC:2.7.11.1]	0	1598.9	rmd:113553149	ko04013//MAPK signaling pathway - fly//Signal transduction//Environmental Information Processing
Unigene0000219	XP_026823271.1	838.6	5.5e-240	XP_026823271.1 dual specificity protein phosphatase Mpk3 [Rhopalosiphum maidis]	sp|Q9VVW5|DUSK3_DROME	298.9	2.3e-79	sp|Q9VVW5|DUSK3_DROME Dual specificity protein phosphatase Mpk3 OS=Drosophila melanogaster OX=7227 GN=Mkp3 PE=1 SV=2	Hs15306857	222.2	4.2e-57	KOG1717	Dual specificity phosphatase	K04459//DUSP; dual specificity MAP kinase phosphatase [EC:3.1.3.16 3.1.3.48]	1e-240	838.6	rmd:113561190	;ko04361//Axon regeneration//Development and regeneration//Organismal Systems
Unigene0000220	XP_026821530.1	439.5	7.9e-120	XP_026821530.1 protein FAM122A isoform X1 [Rhopalosiphum maidis]	sp|Q9DB52|F122A_MOUSE	75.1	5.8e-12	sp|Q9DB52|F122A_MOUSE Protein FAM122A OS=Mus musculus OX=10090 GN=Fam122a PE=1 SV=1	--	--	--	--	--	--	--	--	--	--
Unigene0000221	XP_026811966.1	448	1.7e-122	XP_026811966.1 putative glutathione-specific gamma-glutamylcyclotransferase 2 [Rhopalosiphum maidis]	sp|Q9BUX1|CHAC1_HUMAN	156.8	1.2e-36	sp|Q9BUX1|CHAC1_HUMAN Glutathione-specific gamma-glutamylcyclotransferase 1 OS=Homo sapiens OX=9606 GN=CHAC1 PE=1 SV=3	7301034	209.1	3e-53	KOG3182	Predicted cation transporter	K07232//CHAC; glutathione-specific gamma-glutamylcyclotransferase [EC:4.3.2.7]	1.5e-122	445.7	ags:114128385	;ko00480//Glutathione metabolism//Metabolism of other amino acids//Metabolism
Unigene0000222	XP_026820776.1	593.2	2.5e-166	XP_026820776.1 HMG box-containing protein 4 [Rhopalosiphum maidis]	sp|Q9UGU5|HMGX4_HUMAN	141.7	2.9e-32	sp|Q9UGU5|HMGX4_HUMAN HMG domain-containing protein 4 OS=Homo sapiens OX=9606 GN=HMGXB4 PE=1 SV=2	--	--	--	--	--	K11298//HMG2L1; high mobility group protein 2-like 1	4.5e-167	593.2	rmd:113559300	--
Unigene0000223	--	--	--	--	--	--	--	--	--	--	--	--	--	--	--	--	--	--
Unigene0000224	XP_003247299.1	653.7	7.7e-185	XP_003247299.1 dual 3',5'-cyclic-AMP and -GMP phosphodiesterase 11 isoform X2 [Acyrthosiphon pisum]	sp|Q9VJ79|PDE11_DROME	413.3	2.6e-114	sp|Q9VJ79|PDE11_DROME Dual 3',5'-cyclic-AMP and -GMP phosphodiesterase 11 OS=Drosophila melanogaster OX=7227 GN=Pde11 PE=1 SV=4	7298454	413.3	3.9e-115	KOG3689	Cyclic nucleotide phosphodiesterase	K13298//PDE11; dual 3',5'-cyclic-AMP and -GMP phosphodiesterase 11 [EC:3.1.4.17 3.1.4.35]	1.4e-185	653.7	api:100162869	;ko05032//Morphine addiction//Substance dependence//Human Diseases
Unigene0000225	--	--	--	--	--	--	--	--	--	--	--	--	--	--	--	--	--	--
Unigene0000226	AEJ84083.1	917.9	3.4e-264	AEJ84083.1 beta-tubulin [Agrotis ipsilon]	sp|O17449|TBB1_MANSE	906.7	1.2e-262	sp|O17449|TBB1_MANSE Tubulin beta-1 chain OS=Manduca sexta OX=7130 PE=2 SV=1	Hs5174735	887.5	1.1e-257	KOG1375	Beta tubulin	K07375//TUBB; tubulin beta	7.6e-263	911	haw:110379520	;ko04540//Gap junction//Cellular community - eukaryotes//Cellular Processes
Unigene0000227	XP_001950245.2	334	8.2e-89	XP_001950245.2 major facilitator superfamily domain-containing protein 6 [Acyrthosiphon pisum]	sp|A1DWM3|MFSD6_PIG	142.1	6.8e-33	sp|A1DWM3|MFSD6_PIG Major facilitator superfamily domain-containing protein 6 OS=Sus scrofa OX=9823 GN=MFSD6 PE=2 SV=1	7303152	218.4	1.1e-56	KOG3762	Predicted transporter	--	--	--	--	--
Unigene0000228	--	--	--	--	--	--	--	--	--	--	--	--	--	--	--	--	--	--
Unigene0000229	XP_001947240.2	802.4	3e-229	XP_001947240.2 uncharacterized protein LOC100159588 [Acyrthosiphon pisum]	--	--	--	--	--	--	--	--	--	--	--	--	--	--
Unigene0000230	ELK07801.1	387.1	1.7e-104	ELK07801.1 ADP-ribosylation factor 4 [Pteropus alecto]	sp|P18085|ARF4_HUMAN	360.9	2e-98	sp|P18085|ARF4_HUMAN ADP-ribosylation factor 4 OS=Homo sapiens OX=9606 GN=ARF4 PE=1 SV=3	Hs4502205	360.9	2.9e-99	KOG0070	GTP-binding ADP-ribosylation factor Arf1	K07939//ARF4; ADP-ribosylation factor 4	2.4e-97	360.9	hsa:378	--
Unigene0000231	XP_026808752.1	878.2	7.2e-252	XP_026808752.1 facilitated trehalose transporter Tret1-2 homolog [Rhopalosiphum maidis]	sp|Q8LBI9|EDL16_ARATH	135.2	5.1e-30	sp|Q8LBI9|EDL16_ARATH Sugar transporter ERD6-like 16 OS=Arabidopsis thaliana OX=3702 GN=At5g18840 PE=2 SV=2	7290794	181.4	9.3e-45	KOG0254	Predicted transporter (major facilitator superfamily)	--	--	--	--	--
Unigene0000232	XP_008178840.1	1838.2	0	XP_008178840.1 filamin-A isoform X1 [Acyrthosiphon pisum]	sp|Q9VEN1|FLNA_DROME	1395.6	0	sp|Q9VEN1|FLNA_DROME Filamin-A OS=Drosophila melanogaster OX=7227 GN=cher PE=1 SV=2	7300226	1395.6	0	KOG0518	Actin-binding cytoskeleton protein, filamin	K04437//FLNA; filamin	0	1838.2	api:100162552	;ko04010//MAPK signaling pathway//Signal transduction//Environmental Information Processing
Unigene0000233	XP_026817503.1	4739.1	0	XP_026817503.1 filamin-A isoform X2 [Rhopalosiphum maidis]	sp|Q9VEN1|FLNA_DROME	2692.9	0	sp|Q9VEN1|FLNA_DROME Filamin-A OS=Drosophila melanogaster OX=7227 GN=cher PE=1 SV=2	7300226	2694.5	0	KOG0518	Actin-binding cytoskeleton protein, filamin	K04437//FLNA; filamin	0	4700.2	rmd:113556632	;ko04010//MAPK signaling pathway//Signal transduction//Environmental Information Processing
Unigene0000234	--	--	--	--	--	--	--	--	--	--	--	--	--	--	--	--	--	--
Unigene0000235	XP_022180613.1	222.2	3.7e-55	XP_022180613.1 beta-amyloid-like protein [Myzus persicae]	sp|P14599|A4_DROME	124	2e-27	sp|P14599|A4_DROME Amyloid-beta-like protein OS=Drosophila melanogaster OX=7227 GN=Appl PE=1 SV=2	7290054	124	3e-28	KOG3540	Beta amyloid precursor protein	K04520//APP; amyloid beta A4 protein	8.7e-56	221.9	rmd:113553987	;ko04726//Serotonergic synapse//Nervous system//Organismal Systems
Unigene0000236	TNV71366.1	143.7	2e-31	TNV71366.1 hypothetical protein FGO68_gene16114 [Halteria grandinella]	--	--	--	--	--	--	--	--	--	--	--	--	--	--
Unigene0000237	VEL42069.1	80.1	2.4e-12	VEL42069.1 unnamed protein product [Protopolystoma xenopodis]	--	--	--	--	--	--	--	--	--	--	--	--	--	--
Unigene0000238	VDO18229.1	78.2	4.7e-12	VDO18229.1 unnamed protein product [Brugia timori]	--	--	--	--	--	--	--	--	--	--	--	--	--	--
Unigene0000239	TNV71366.1	167.9	1.6e-38	TNV71366.1 hypothetical protein FGO68_gene16114 [Halteria grandinella]	--	--	--	--	--	--	--	--	--	--	--	--	--	--
Unigene0000240	CBY13234.1	85.1	5.3e-14	CBY13234.1 unnamed protein product, partial [Oikopleura dioica]	--	--	--	--	--	--	--	--	--	--	--	--	--	--
Unigene0000241	VDN04528.1	102.8	4.7e-19	VDN04528.1 unnamed protein product, partial [Onchocerca ochengi]	--	--	--	--	--	--	--	--	--	--	--	--	--	--
Unigene0000242	TNV71366.1	120.9	9e-25	TNV71366.1 hypothetical protein FGO68_gene16114 [Halteria grandinella]	--	--	--	--	--	--	--	--	--	--	--	--	--	--
Unigene0000243	TNV71366.1	82.8	2.5e-13	TNV71366.1 hypothetical protein FGO68_gene16114 [Halteria grandinella]	--	--	--	--	--	--	--	--	--	--	--	--	--	--
Unigene0000244	VEL42069.1	124.8	5.4e-26	VEL42069.1 unnamed protein product [Protopolystoma xenopodis]	--	--	--	--	--	--	--	--	--	--	--	--	--	--
Unigene0000245	XP_026807489.1	3711.4	0	XP_026807489.1 disco-interacting protein 2 isoform X1 [Rhopalosiphum maidis]	sp|Q9W0S9|DIP2_DROME	1990.3	0	sp|Q9W0S9|DIP2_DROME Disco-interacting protein 2 OS=Drosophila melanogaster OX=7227 GN=DIP2 PE=1 SV=2	Hs22051274	1743	0	KOG3628	Predicted AMP-binding protein	--	--	--	--	--
Unigene0000246	XP_026805095.1	301.2	3.6e-78	XP_026805095.1 F-box/LRR-repeat protein 20 [Rhopalosiphum maidis]	sp|Q5R3Z8|FBXL2_PONAB	166	2.7e-39	sp|Q5R3Z8|FBXL2_PONAB F-box/LRR-repeat protein 2 OS=Pongo abelii OX=9601 GN=FBXL2 PE=2 SV=1	Hs14249620	163.7	2e-39	KOG4341	F-box protein containing LRR	K10268//FBXL2_20; F-box and leucine-rich repeat protein 2/20	6.7e-79	301.2	rmd:113548424	--
Unigene0000247	XP_026823255.1	2745.7	0	XP_026823255.1 vigilin [Rhopalosiphum maidis]	sp|Q8VDJ3|VIGLN_MOUSE	846.3	5.6e-244	sp|Q8VDJ3|VIGLN_MOUSE Vigilin OS=Mus musculus OX=10090 GN=Hdlbp PE=1 SV=1	Hs4885409	844	4.2e-244	KOG2208	Vigilin	--	--	--	--	--
Unigene0000248	KAF0764259.1	903.3	1.5e-259	KAF0764259.1 casein kinase I isoform X1, partial [Aphis craccivora]	sp|Q62763|KC1G3_RAT	594.3	2.3e-168	sp|Q62763|KC1G3_RAT Casein kinase I isoform gamma-3 OS=Rattus norvegicus OX=10116 GN=Csnk1g3 PE=1 SV=1	7300125	676	8.9e-194	KOG1165	Casein kinase (serine/threonine/tyrosine protein kinase)	K08958//CSNK1G; casein kinase 1, gamma [EC:2.7.11.1]	1.1e-256	891.3	rmd:113551695	;ko04340//Hedgehog signaling pathway//Signal transduction//Environmental Information Processing
Unigene0000249	XP_026816927.1	2420.6	0	XP_026816927.1 zinc finger SWIM domain-containing protein 6-like [Rhopalosiphum maidis]	sp|Q9HCJ5|ZSWM6_HUMAN	1167.5	0	sp|Q9HCJ5|ZSWM6_HUMAN Zinc finger SWIM domain-containing protein 6 OS=Homo sapiens OX=9606 GN=ZSWIM6 PE=1 SV=2	Hs18549245	1150.2	0	KOG3615	Uncharacterized conserved protein	--	--	--	--	--
Unigene0000250	XP_008190203.1	872.5	1.4e-250	XP_008190203.1 tubulin beta chain [Acyrthosiphon pisum]	sp|P08841|TBB3_DROME	784.6	5.7e-226	sp|P08841|TBB3_DROME Tubulin beta-3 chain OS=Drosophila melanogaster OX=7227 GN=betaTub60D PE=2 SV=2	7291772	778.1	8.1e-225	KOG1375	Beta tubulin	K07375//TUBB; tubulin beta	2.6e-251	872.5	api:100159654	;ko04540//Gap junction//Cellular community - eukaryotes//Cellular Processes
Unigene0000251	XP_026810514.1	224.2	3.8e-55	XP_026810514.1 uncharacterized protein LOC113552049 [Rhopalosiphum maidis]	sp|P18491|EMC_DROME	72.4	2.8e-11	sp|P18491|EMC_DROME Protein extra-macrochaetae OS=Drosophila melanogaster OX=7227 GN=emc PE=1 SV=2	--	--	--	--	--	K17696//EMC; DNA-binding protein inhibitor ID, other	7e-56	224.2	rmd:113552049	ko04350//TGF-beta signaling pathway//Signal transduction//Environmental Information Processing
Unigene0000252	XP_026817880.1	807.7	8.5e-231	XP_026817880.1 uncharacterized protein LOC113556874 [Rhopalosiphum maidis]	sp|Q99P31|HPBP1_MOUSE	82.8	2.2e-14	sp|Q99P31|HPBP1_MOUSE Hsp70-binding protein 1 OS=Mus musculus OX=10090 GN=Hspbp1 PE=1 SV=1	Hs21361407	81.3	9.4e-15	KOG2160	Armadillo/beta-catenin-like repeat-containing protein	K09562//HSPBP1; hsp70-interacting protein	1.6e-231	807.7	rmd:113556874	ko04141//Protein processing in endoplasmic reticulum//Folding, sorting and degradation//Genetic Information Processing
Unigene0000253	NP_076208.2	330.9	5.7e-88	NP_076208.2 thioredoxin-interacting protein isoform 2 [Mus musculus]	sp|Q8BG60|TXNIP_MOUSE	330.9	8.5e-90	sp|Q8BG60|TXNIP_MOUSE Thioredoxin-interacting protein OS=Mus musculus OX=10090 GN=Txnip PE=1 SV=1	Hs7949163	325.5	5.4e-89	KOG3780	Thioredoxin binding protein TBP-2/VDUP1	K20910//TXNIP; thioredoxin-interacting protein	1e-88	330.9	mmu:56338	ko04621//NOD-like receptor signaling pathway//Immune system//Organismal Systems
Unigene0000254	XP_022171787.1	676.8	1.9e-191	XP_022171787.1 mediator of RNA polymerase II transcription subunit 25-like isoform X2 [Myzus persicae]	sp|Q9VDR1|MED25_DROME	209.1	1.7e-52	sp|Q9VDR1|MED25_DROME Mediator of RNA polymerase II transcription subunit 25 OS=Drosophila melanogaster OX=7227 GN=MED25 PE=2 SV=1	--	--	--	--	--	K15168//MED25; mediator of RNA polymerase II transcription subunit 25	3.9e-188	663.3	ags:114128340	--
Unigene0000255	--	--	--	--	--	--	--	--	--	--	--	--	--	--	--	--	--	--
Unigene0000256	XP_002111714.1	102.4	1.9e-19	XP_002111714.1 hypothetical protein TRIADDRAFT_24616 [Trichoplax adhaerens]	sp|Q94A40|COPA1_ARATH	172.2	3e-42	sp|Q94A40|COPA1_ARATH Coatomer subunit alpha-1 OS=Arabidopsis thaliana OX=3702 GN=At1g62020 PE=2 SV=2	At1g62020	172.2	4.5e-43	KOG0292	Vesicle coat complex COPI, alpha subunit	K05236//COPA; coatomer subunit alpha	1.8e-19	100.1	lak:106153124	--
Unigene0000257	XP_026814901.1	2080.1	0	XP_026814901.1 fibroblast growth factor receptor 4-like isoform X1 [Rhopalosiphum maidis]	sp|Q90413|FGFR4_DANRE	594	5e-168	sp|Q90413|FGFR4_DANRE Fibroblast growth factor receptor 4 OS=Danio rerio OX=7955 GN=fgfr4 PE=1 SV=1	Hs13186253	573.5	1.1e-162	KOG0200	Fibroblast/platelet-derived growth factor receptor and related receptor tyrosine kinases	K05093//FGFR2; fibroblast growth factor receptor 2 [EC:2.7.10.1]	0	2078.1	rmd:113554812	;ko01521//EGFR tyrosine kinase inhibitor resistance//Drug resistance//Human Diseases
Unigene0000258	XP_026820617.1	1261.1	0	XP_026820617.1 band 4.1-like protein 4 isoform X1 [Rhopalosiphum maidis]	sp|P52963|E41LA_MOUSE	335.1	5.1e-90	sp|P52963|E41LA_MOUSE Band 4.1-like protein 4A OS=Mus musculus OX=10090 GN=Epb41l4a PE=2 SV=2	7302042	383.3	2.5e-105	KOG3530	FERM domain protein EHM2	--	--	--	--	--
Unigene0000259	XP_022179070.1	96.7	3.7e-17	XP_022179070.1 LOW QUALITY PROTEIN: hornerin-like [Myzus persicae]	--	--	--	--	--	--	--	--	--	--	--	--	--	--
Unigene0000260	NP_001155567.1	823.9	6.9e-236	NP_001155567.1 glutaryl-Coenzyme A dehydrogenase-like [Acyrthosiphon pisum]	sp|Q8HXX8|GCDH_MACFA	538.5	8.6e-152	sp|Q8HXX8|GCDH_MACFA Glutaryl-CoA dehydrogenase, mitochondrial OS=Macaca fascicularis OX=9541 GN=GCDH PE=2 SV=1	Hs4503943	536.6	4.9e-152	KOG0138	Glutaryl-CoA dehydrogenase	K00252//GCDH; glutaryl-CoA dehydrogenase [EC:1.3.8.6]	1.3e-236	823.9	api:100163339	;ko00380//Tryptophan metabolism//Amino acid metabolism//Metabolism
Unigene0000261	XP_001952050.1	460.7	8.7e-127	XP_001952050.1 trophoblast glycoprotein [Acyrthosiphon pisum]	--	--	--	--	7299523	198	2.3e-50	KOG0619	FOG: Leucine rich repeat	--	--	--	--	--
Unigene0000262	--	--	--	--	--	--	--	--	--	--	--	--	--	--	--	--	--	--
Unigene0000263	XP_026816788.1	762.3	7.4e-217	XP_026816788.1 basigin isoform X2 [Rhopalosiphum maidis]	sp|P35613|BASI_HUMAN	68.2	1e-09	sp|P35613|BASI_HUMAN Basigin OS=Homo sapiens OX=9606 GN=BSG PE=1 SV=2	--	--	--	--	--	K22653//NPTN; neuroplastin	5.5e-211	740.3	ags:114127489	--
Unigene0000264	--	--	--	--	--	--	--	--	--	--	--	--	--	--	--	--	--	--
Unigene0000265	--	--	--	--	--	--	--	--	--	--	--	--	--	--	--	--	--	--
Unigene0000266	--	--	--	--	--	--	--	--	--	--	--	--	--	--	--	--	--	--
Unigene0000267	--	--	--	--	--	--	--	--	--	--	--	--	--	--	--	--	--	--
Unigene0000268	XP_026804074.1	580.1	2.3e-162	XP_026804074.1 paired box protein Pax-5 [Rhopalosiphum maidis]	--	--	--	--	--	--	--	--	--	K15608//PAX2; paired box protein 2	4.2e-163	580.1	rmd:113547781	--
Unigene0000269	--	--	--	--	--	--	--	--	--	--	--	--	--	--	--	--	--	--
Unigene0000270	XP_026809965.1	1703	0	XP_026809965.1 serine/threonine-protein phosphatase 2A regulatory subunit B'' subunit alpha isoform X2 [Rhopalosiphum maidis]	sp|Q06190|P2R3A_HUMAN	505.4	1.9e-141	sp|Q06190|P2R3A_HUMAN Serine/threonine-protein phosphatase 2A regulatory subunit B'' subunit alpha OS=Homo sapiens OX=9606 GN=PPP2R3A PE=1 SV=1	Hs19923229	505.4	2.9e-142	KOG2562	Protein phosphatase 2 regulatory subunit	K11583//PPP2R3; serine/threonine-protein phosphatase 2A regulatory subunit B''	0	1602.8	rmd:113551734	;ko04728//Dopaminergic synapse//Nervous system//Organismal Systems
Unigene0000271	--	--	--	--	--	--	--	--	--	--	--	--	--	--	--	--	--	--
Unigene0000272	XP_001951207.1	233.4	8.5e-59	XP_001951207.1 heat shock 70 kDa protein cognate 4 [Acyrthosiphon pisum]	sp|Q9U639|HSP7D_MANSE	216.9	1.2e-55	sp|Q9U639|HSP7D_MANSE Heat shock 70 kDa protein cognate 4 OS=Manduca sexta OX=7130 PE=2 SV=1	Hs5729877	202.6	3.6e-52	KOG0101	Molecular chaperones HSP70/HSC70, HSP70 superfamily	K03283//HSPA1s; heat shock 70kDa protein 1/2/6/8	1.6e-59	233.4	api:100159065	;ko05145//Toxoplasmosis//Infectious diseases//Human Diseases
Unigene0000273	XP_022179603.1	923.3	1.7e-265	XP_022179603.1 uncharacterized protein LOC111040155 [Myzus persicae]	--	--	--	--	--	--	--	--	--	--	--	--	--	--
Unigene0000274	XP_008190251.1	272.7	1.6e-70	XP_008190251.1 peptide transporter family 1 [Acyrthosiphon pisum]	sp|P91679|PEPT1_DROME	144.8	7.7e-34	sp|P91679|PEPT1_DROME Peptide transporter family 1 OS=Drosophila melanogaster OX=7227 GN=yin PE=1 SV=2	7290446	152.1	7.2e-37	KOG1237	H+/oligopeptide symporter	K14206//SLC15A1; solute carrier family 15 (oligopeptide transporter), member 1	3e-71	272.7	api:103312030	ko04974//Protein digestion and absorption//Digestive system//Organismal Systems
Unigene0000275	--	--	--	--	--	--	--	--	--	--	--	--	--	--	--	--	--	--
Unigene0000276	XP_026808081.1	2548.5	0	XP_026808081.1 LOW QUALITY PROTEIN: uncharacterized protein LOC113550451 [Rhopalosiphum maidis]	sp|Q9JLB2|MPP5_MOUSE	562.4	3.2e-158	sp|Q9JLB2|MPP5_MOUSE MAGUK p55 subfamily member 5 OS=Mus musculus OX=10090 GN=Mpp5 PE=1 SV=1	7290910	639	4e-182	KOG0609	Calcium/calmodulin-dependent serine protein kinase/membrane-associated guanylate kinase	K17591//RIMBP2; RIMS-binding protein 2	0	2548.5	rmd:113550451	--
Unigene0000277	NP_001008336.1	809.7	1.3e-231	NP_001008336.1 eukaryotic initiation factor 4A-II [Rattus norvegicus]	sp|Q3SZ65|IF4A2_BOVIN	809.7	1.9e-233	sp|Q3SZ65|IF4A2_BOVIN Eukaryotic initiation factor 4A-II OS=Bos taurus OX=9913 GN=EIF4A2 PE=2 SV=1	Hs4503531	806.2	3.2e-233	KOG0327	Translation initiation factor 4F, helicase subunit (eIF-4A) and related helicases	K03257//EIF4A; translation initiation factor 4A	2.4e-232	809.7	hsa:1974	ko03013//RNA transport//Translation//Genetic Information Processing
Unigene0000278	--	--	--	--	--	--	--	--	--	--	--	--	--	--	--	--	--	--
Unigene0000279	XP_003248960.1	323.2	1.4e-85	XP_003248960.1 toll-like receptor 6 [Acyrthosiphon pisum]	sp|Q7KIN0|TOLL7_DROME	68.9	7.1e-11	sp|Q7KIN0|TOLL7_DROME Toll-like receptor 7 OS=Drosophila melanogaster OX=7227 GN=Toll-7 PE=1 SV=1	7302428	68.9	1.1e-11	KOG4641	FOG: Toll/interleukin receptor and related proteins containing LRR and TIR repeats	--	--	--	--	--
Unigene0000280	--	--	--	--	--	--	--	--	--	--	--	--	--	--	--	--	--	--
Unigene0000281	CEM04838.1	430.6	1.5e-117	CEM04838.1 unnamed protein product [Vitrella brassicaformis CCMP3155]	sp|Q944G9|ALFP2_ARATH	672.5	3.4e-192	sp|Q944G9|ALFP2_ARATH Fructose-bisphosphate aldolase 2, chloroplastic OS=Arabidopsis thaliana OX=3702 GN=FBA2 PE=1 SV=2	At2g01140	594	2.3e-169	KOG1557	Fructose-biphosphate aldolase	K01623//ALDO; fructose-bisphosphate aldolase, class I [EC:4.1.2.13]	2.7e-97	360.9	pcan:112561944	;ko00051//Fructose and mannose metabolism//Carbohydrate metabolism//Metabolism
Unigene0000282	XP_001947496.1	845.9	4e-242	XP_001947496.1 max-binding protein MNT isoform X1 [Acyrthosiphon pisum]	sp|O08789|MNT_MOUSE	131	9.7e-29	sp|O08789|MNT_MOUSE Max-binding protein MNT OS=Mus musculus OX=10090 GN=Mnt PE=2 SV=2	Hs9945318	130.2	2.5e-29	KOG2483	Upstream transcription factor 2/L-myc-2 protein	K09115//MNT; MAX-binding protein	7.3e-243	845.9	api:100166423	--
Unigene0000283	XP_026814758.1	739.2	4.1e-210	XP_026814758.1 epsin-2 isoform X3 [Rhopalosiphum maidis]	sp|Q8CHU3|EPN2_MOUSE	238	4.4e-61	sp|Q8CHU3|EPN2_MOUSE Epsin-2 OS=Mus musculus OX=10090 GN=Epn2 PE=1 SV=1	7295219	270.4	1.2e-71	KOG2056	Equilibrative nucleoside transporter protein	K12471//EPN; epsin	2e-208	731.1	rmd:113554873	ko04144//Endocytosis//Transport and catabolism//Cellular Processes
Unigene0000284	--	--	--	--	--	--	--	--	--	--	--	--	--	--	--	--	--	--
Unigene0000285	BBK09608.1	107.5	1.4e-19	BBK09608.1 chimeric protein [Penaeus vannamei]	sp|O36966|POLN_DCVEB	460.3	1.3e-127	sp|O36966|POLN_DCVEB Replicase polyprotein OS=Drosophila C virus (strain EB) OX=865617 GN=ORF1 PE=4 SV=1	--	--	--	--	--	--	--	--	--	--
Unigene0000286	XP_026807912.1	838.6	2.5e-240	XP_026807912.1 60S ribosomal protein L4 [Rhopalosiphum maidis]	sp|P08429|RL4A_XENLA	489.6	4.2e-137	sp|P08429|RL4A_XENLA 60S ribosomal protein L4-A OS=Xenopus laevis OX=8355 GN=rpl4-a PE=2 SV=2	Hs16579885	488	1.8e-137	KOG1475	Ribosomal protein RPL1/RPL2/RL4L4	K02930//RP-L4e; large subunit ribosomal protein L4e	4.5e-241	838.6	rmd:113550352	ko03010//Ribosome//Translation//Genetic Information Processing
Unigene0000287	AAH90618.1	312.4	2e-82	AAH90618.1 Rps16 protein [Mus musculus]	sp|Q3T0X6|RS16_BOVIN	290.8	9.3e-78	sp|Q3T0X6|RS16_BOVIN 40S ribosomal protein S16 OS=Bos taurus OX=9913 GN=RPS16 PE=2 SV=3	Hs4506691	290.8	1.4e-78	KOG1753	40S ribosomal protein S16	K02960//RP-S16e; small subunit ribosomal protein S16e	1e-80	304.3	mmu:100862433	ko03010//Ribosome//Translation//Genetic Information Processing
Unigene0000288	XP_012993327.1	80.9	2.7e-12	XP_012993327.1 R3H domain-containing protein 1 isoform X2 [Esox lucius]	sp|Q15032|R3HD1_HUMAN	71.6	2.4e-11	sp|Q15032|R3HD1_HUMAN R3H domain-containing protein 1 OS=Homo sapiens OX=9606 GN=R3HDM1 PE=1 SV=3	At3g56680	364	3.5e-100	KOG2953	mRNA-binding protein Encore	--	--	--	--	--
Unigene0000289	XP_026808240.1	1889.4	0	XP_026808240.1 RNA cytidine acetyltransferase isoform X1 [Rhopalosiphum maidis]	sp|Q9H0A0|NAT10_HUMAN	1223.4	0	sp|Q9H0A0|NAT10_HUMAN RNA cytidine acetyltransferase OS=Homo sapiens OX=9606 GN=NAT10 PE=1 SV=2	Hs13399322	1221.1	0	KOG2036	Predicted P-loop ATPase fused to an acetyltransferase	K14521//NAT10; N-acetyltransferase 10 [EC:2.3.1.-]	0	1889.4	rmd:113550538	ko03008//Ribosome biogenesis in eukaryotes//Translation//Genetic Information Processing
Unigene0000290	XP_026815005.1	1362.1	0	XP_026815005.1 calcium-binding mitochondrial carrier protein Aralar1 [Rhopalosiphum maidis]	sp|Q9VA73|CMC_DROME	869.8	2.4e-251	sp|Q9VA73|CMC_DROME Calcium-binding mitochondrial carrier protein Aralar1 OS=Drosophila melanogaster OX=7227 GN=aralar1 PE=2 SV=1	7301942	869.8	3.6e-252	KOG0751	Mitochondrial aspartate/glutamate carrier protein Aralar/Citrin (contains EF-hand Ca2+-binding domains)	K15105//SLC25A12_13; solute carrier family 25 (mitochondrial aspartate/glutamate transporter), member 12/13	0	1362.1	rmd:113554971	--
Unigene0000291	XP_026807802.1	3706.8	0	XP_026807802.1 mediator of RNA polymerase II transcription subunit 13 isoform X1 [Rhopalosiphum maidis]	sp|Q7KTX8|MED13_DROME	991.5	1.7e-287	sp|Q7KTX8|MED13_DROME Mediator of RNA polymerase II transcription subunit 13 OS=Drosophila melanogaster OX=7227 GN=skd PE=1 SV=1	7296379	894.4	4.2e-259	KOG3600	Thyroid hormone receptor-associated protein complex, subunit TRAP240	K15164//MED13; mediator of RNA polymerase II transcription subunit 13	0	3706.8	rmd:113550269	ko04919//Thyroid hormone signaling pathway//Endocrine system//Organismal Systems
Unigene0000292	XP_026243700.1	224.2	5e-56	XP_026243700.1 dnaJ homolog subfamily A member 1 [Urocitellus parryii]	sp|Q95JF4|DNAJ1_CHLAE	224.2	7.5e-58	sp|Q95JF4|DNAJ1_CHLAE DnaJ homolog subfamily A member 1 OS=Chlorocebus aethiops OX=9534 GN=DNAJA1 PE=2 SV=1	Hs4504511	224.2	1.1e-58	KOG0712	Molecular chaperone (DnaJ superfamily)	K09502//DNAJA1; DnaJ homolog subfamily A member 1	9.2e-57	224.2	hsa:3301	ko04141//Protein processing in endoplasmic reticulum//Folding, sorting and degradation//Genetic Information Processing
Unigene0000293	XP_026818384.1	1404.4	0	XP_026818384.1 irregular chiasm C-roughest protein [Rhopalosiphum maidis]	sp|Q08180|ICCR_DROME	486.9	1.4e-135	sp|Q08180|ICCR_DROME Irregular chiasm C-roughest protein OS=Drosophila melanogaster OX=7227 GN=rst PE=1 SV=2	7290389	462.6	4.3e-129	KOG3510	FOG: Immunoglobulin C-2 Type/fibronectin type III domains	--	--	--	--	--
Unigene0000294	XP_026820316.1	2523.8	0	XP_026820316.1 protein strawberry notch [Rhopalosiphum maidis]	sp|A8JUV0|SBNO_DROME	1439.5	0	sp|A8JUV0|SBNO_DROME Protein strawberry notch OS=Drosophila melanogaster OX=7227 GN=sno PE=1 SV=2	7292847	1439.5	0	KOG1513	Nuclear helicase MOP-3/SNO (DEAD-box superfamily)	--	--	--	--	--
Unigene0000295	XP_032305809.1	316.2	5.5e-83	XP_032305809.1 ubiquitin-conjugating enzyme E2-17 kDa isoform X1 [Drosophila ananassae]	sp|P25867|UBCD1_DROME	315.1	1.8e-84	sp|P25867|UBCD1_DROME Ubiquitin-conjugating enzyme E2-17 kDa OS=Drosophila melanogaster OX=7227 GN=eff PE=2 SV=1	7299919	315.1	2.7e-85	KOG0417	Ubiquitin-protein ligase	K06689//UBE2D; ubiquitin-conjugating enzyme E2 D [EC:2.3.2.23]	1e-83	316.2	dan:6500909	;ko04624//Toll and Imd signaling pathway//Immune system//Organismal Systems
Unigene0000296	XP_026811010.1	647.5	8.7e-183	XP_026811010.1 pancreatic triacylglycerol lipase-like [Rhopalosiphum maidis]	sp|P29183|LIPP_HORSE	161.4	2.8e-38	sp|P29183|LIPP_HORSE Pancreatic triacylglycerol lipase (Fragment) OS=Equus caballus OX=9796 GN=PNLIP PE=1 SV=2	--	--	--	--	--	K19404//LIPH_I; phosphatidic acid-selective phospholipase A1 [EC:3.1.1.-]	1.6e-183	647.5	rmd:113552351	--
Unigene0000297	CEM14916.1	688.7	3e-195	CEM14916.1 unnamed protein product [Vitrella brassicaformis CCMP3155]	sp|P0DH99|EF1A1_ARATH	866.3	1.6e-250	sp|P0DH99|EF1A1_ARATH Elongation factor 1-alpha 1 OS=Arabidopsis thaliana OX=3702 GN=A1 PE=1 SV=1	At1g07920	866.3	2.4e-251	KOG0052	Translation elongation factor EF-1 alpha/Tu	K03231//EEF1A; elongation factor 1-alpha	1.4e-191	674.1	dgt:114534606	;ko05140//Leishmaniasis//Infectious diseases//Human Diseases
Unigene0000298	XP_026808599.1	4799.2	0	XP_026808599.1 uncharacterized protein LOC113550868 isoform X2 [Rhopalosiphum maidis]	sp|Q6PDN3|MYLK_MOUSE	563.5	1.5e-158	sp|Q6PDN3|MYLK_MOUSE Myosin light chain kinase, smooth muscle OS=Mus musculus OX=10090 GN=Mylk PE=1 SV=3	7303019	599.7	2.8e-170	KOG0613	Projectin/twitchin and related proteins	--	--	--	--	--
Unigene0000299	XP_026815403.1	1194.9	0	XP_026815403.1 G protein-coupled receptor kinase 2 [Rhopalosiphum maidis]	sp|P32866|GPRK2_DROME	828.2	8.9e-239	sp|P32866|GPRK2_DROME G protein-coupled receptor kinase 2 OS=Drosophila melanogaster OX=7227 GN=Gprk2 PE=1 SV=3	7302050	828.2	1.3e-239	KOG0986	G protein-coupled receptor kinase	K08291//GRK4_5_6; G protein-coupled receptor kinase [EC:2.7.11.16]	0	1194.9	rmd:113555217	;ko05032//Morphine addiction//Substance dependence//Human Diseases
Unigene0000300	XP_001943379.1	785.4	4.3e-224	XP_001943379.1 F-box only protein 28 [Acyrthosiphon pisum]	sp|Q2NL16|FBX28_BOVIN	124.4	6.2e-27	sp|Q2NL16|FBX28_BOVIN F-box only protein 28 OS=Bos taurus OX=9913 GN=FBXO28 PE=2 SV=1	--	--	--	--	--	K10306//FBXO28; F-box protein 28	7.9e-225	785.4	api:100166898	--
Unigene0000301	XP_026809633.1	885.2	2.8e-254	XP_026809633.1 ruvB-like helicase 1 [Rhopalosiphum maidis]	sp|Q0IFL2|RUVB1_AEDAE	717.6	1.1e-205	sp|Q0IFL2|RUVB1_AEDAE RuvB-like helicase 1 OS=Aedes aegypti OX=7159 GN=pont PE=3 SV=1	Hs4506753	705.7	6.7e-203	KOG1942	DNA helicase, TBP-interacting protein	K04499//RUVBL1; RuvB-like protein 1 (pontin 52)	5e-255	885.2	rmd:113551540	ko04310//Wnt signaling pathway//Signal transduction//Environmental Information Processing
Unigene0000302	XP_027839851.1	1229.9	0	XP_027839851.1 polyadenylate-binding protein 4-like [Aphis gossypii]	sp|Q9EPH8|PABP1_RAT	736.9	2.9e-211	sp|Q9EPH8|PABP1_RAT Polyadenylate-binding protein 1 OS=Rattus norvegicus OX=10116 GN=Pabpc1 PE=1 SV=1	Hs4504715	727.6	2.7e-209	KOG0123	Polyadenylate-binding protein (RRM superfamily)	K13126//PABPC; polyadenylate-binding protein	0	1229.9	ags:114121635	;ko03015//mRNA surveillance pathway//Translation//Genetic Information Processing
Unigene0000303	XP_026813766.1	392.5	1.5e-105	XP_026813766.1 elongation of very long chain fatty acids protein AAEL008004-like isoform X2 [Rhopalosiphum maidis]	sp|Q1HRV8|ELVL1_AEDAE	269.6	2.2e-70	sp|Q1HRV8|ELVL1_AEDAE Elongation of very long chain fatty acids protein AAEL008004 OS=Aedes aegypti OX=7159 GN=AAEL008004 PE=2 SV=2	7296847	245	8.7e-64	KOG3071	Fatty acyl-CoA elongase/Polyunsaturated fatty acid specific elongation enzyme	K10250//ELOVL7; elongation of very long chain fatty acids protein 7 [EC:2.3.1.199]	2.8e-106	392.5	rmd:113554217	;ko00062//Fatty acid elongation//Lipid metabolism//Metabolism
Unigene0000304	XP_025191018.1	864	7.6e-248	XP_025191018.1 sorting nexin-6 isoform X3 [Melanaphis sacchari]	sp|Q6P8X1|SNX6_MOUSE	464.9	1.5e-129	sp|Q6P8X1|SNX6_MOUSE Sorting nexin-6 OS=Mus musculus OX=10090 GN=Snx6 PE=1 SV=2	7297365	479.6	9.1e-135	KOG1660	Sorting nexin SNX6/TFAF2, contains PX domain	K17920//SNX5_6_32; sorting nexin-5/6/32	2.2e-246	856.7	api:100166208	ko04144//Endocytosis//Transport and catabolism//Cellular Processes
Unigene0000305	XP_008187164.1	2004.9	0	XP_008187164.1 lysosomal alpha-mannosidase isoform X1 [Acyrthosiphon pisum]	sp|Q8VHC8|MA2B1_CAVPO	822.8	4.6e-237	sp|Q8VHC8|MA2B1_CAVPO Lysosomal alpha-mannosidase OS=Cavia porcellus OX=10141 GN=MAN2B1 PE=1 SV=1	7297706	953	4.5e-277	KOG1959	Glycosyl hydrolase, family 38 - alpha-mannosidase	K12311//MAN2B1; lysosomal alpha-mannosidase [EC:3.2.1.24]	0	2004.9	api:100159559	;ko00511//Other glycan degradation//Glycan biosynthesis and metabolism//Metabolism
Unigene0000306	XP_026812530.1	1337	0	XP_026812530.1 fasciclin-1 isoform X2 [Rhopalosiphum maidis]	sp|P10675|FAS1_SCHAM	609.4	6.7e-173	sp|P10675|FAS1_SCHAM Fasciclin-1 OS=Schistocerca americana OX=7009 GN=FAS1 PE=1 SV=1	7300180	524.2	4.3e-148	KOG1437	Fasciclin and related adhesion glycoproteins	K19897//FAS1; fasciclin 1	0	1332.4	rmd:113553413	--
Unigene0000307	XP_026813927.1	818.9	2.8e-234	XP_026813927.1 splicing factor 1-like [Rhopalosiphum maidis]	sp|Q15637|SF01_HUMAN	425.6	1e-117	sp|Q15637|SF01_HUMAN Splicing factor 1 OS=Homo sapiens OX=9606 GN=SF1 PE=1 SV=4	7300268	452.6	1.2e-126	KOG0119	Splicing factor 1/branch point binding protein (RRM superfamily)	K13095//SF1; splicing factor 1	5.2e-235	818.9	rmd:113554330	--
Unigene0000308	XP_026808130.1	10119.6	0	XP_026808130.1 microtubule-actin cross-linking factor 1 isoform X7 [Rhopalosiphum maidis]	sp|D3ZHV2|MACF1_RAT	2230.3	0	sp|D3ZHV2|MACF1_RAT Microtubule-actin cross-linking factor 1 OS=Rattus norvegicus OX=10116 GN=Macf1 PE=1 SV=1	7303255	5122.8	0	KOG0516	Dystonin, GAS (Growth-arrest-specific protein), and related proteins	K10382//DST; dystonin	0	10041	rmd:113550476	--
Unigene0000309	KAE9523627.1	82	1.7e-12	KAE9523627.1 hypothetical protein AGLY_016179 [Aphis glycines]	--	--	--	--	--	--	--	--	--	--	--	--	--	--
Unigene0000310	XP_026820897.1	1805.8	0	XP_026820897.1 endoplasmic reticulum metallopeptidase 1-like [Rhopalosiphum maidis]	sp|Q6UPR8|ERMP1_RAT	528.1	2.3e-148	sp|Q6UPR8|ERMP1_RAT Endoplasmic reticulum metallopeptidase 1 OS=Rattus norvegicus OX=10116 GN=Ermp1 PE=1 SV=1	7302488	474.2	5.9e-133	KOG2194	Aminopeptidases of the M20 family	--	--	--	--	--
Unigene0000311	XP_026813420.1	2135.1	0	XP_026813420.1 exportin-1 [Rhopalosiphum maidis]	sp|Q80U96|XPO1_RAT	1556.2	0	sp|Q80U96|XPO1_RAT Exportin-1 OS=Rattus norvegicus OX=10116 GN=Xpo1 PE=1 SV=1	Hs4507943	1555	0	KOG2020	Nuclear transport receptor CRM1/MSN5 (importin beta superfamily)	K14290//XPO1; exportin-1	0	2135.1	rmd:113553996	;ko05164//Influenza A//Infectious diseases//Human Diseases
Unigene0000312	XP_026806123.1	1153.3	0	XP_026806123.1 UDP-N-acetylglucosamine--peptide N-acetylglucosaminyltransferase 110 kDa subunit isoform X3 [Rhopalosiphum maidis]	sp|Q8CGY8|OGT1_MOUSE	785	1.3e-225	sp|Q8CGY8|OGT1_MOUSE UDP-N-acetylglucosamine--peptide N-acetylglucosaminyltransferase 110 kDa subunit OS=Mus musculus OX=10090 GN=Ogt PE=1 SV=2	7302245	891.3	1.9e-258	KOG4626	O-linked N-acetylglucosamine transferase OGT	K09667//OGT; protein O-GlcNAc transferase [EC:2.4.1.255]	0	1153.3	rmd:113549149	;ko00514//Other types of O-glycan biosynthesis//Glycan biosynthesis and metabolism//Metabolism
Unigene0000313	--	--	--	--	--	--	--	--	--	--	--	--	--	--	--	--	--	--
Unigene0000314	XP_026809860.1	473.8	3.4e-130	XP_026809860.1 muscle segmentation homeobox-like [Rhopalosiphum maidis]	sp|Q03372|HMSH_DROME	162.2	3.2e-38	sp|Q03372|HMSH_DROME Muscle segmentation homeobox OS=Drosophila melanogaster OX=7227 GN=Dr PE=2 SV=2	7301792	162.2	4.9e-39	KOG0492	Transcription factor MSH, contains HOX domain	K09341//MSX; homeobox protein MSX	6.2e-131	473.8	rmd:113551675	ko05166//HTLV-I infection//Infectious diseases//Human Diseases
Unigene0000315	XP_027839384.1	75.1	3.5e-11	XP_027839384.1 uncharacterized protein LOC114121316 [Aphis gossypii]	--	--	--	--	--	--	--	--	--	--	--	--	--	--
Unigene0000316	XP_026821747.1	4684	0	XP_026821747.1 acetyl-CoA carboxylase isoform X2 [Rhopalosiphum maidis]	sp|P11029|ACAC_CHICK	2866.6	0	sp|P11029|ACAC_CHICK Acetyl-CoA carboxylase OS=Gallus gallus OX=9031 GN=ACAC PE=1 SV=1	7304119	3241.8	0	KOG0368	Acetyl-CoA carboxylase	K11262//ACACA; acetyl-CoA carboxylase / biotin carboxylase 1 [EC:6.4.1.2 6.3.4.14 2.1.3.15]	0	4668.6	api:100164739	;ko00061//Fatty acid biosynthesis//Lipid metabolism//Metabolism
Unigene0000317	XP_001951763.1	381.3	1.4e-102	XP_001951763.1 ras-related protein ORAB-1 [Acyrthosiphon pisum]	sp|Q05974|RAB1A_LYMST	269.2	1.1e-70	sp|Q05974|RAB1A_LYMST Ras-related protein Rab-1A OS=Lymnaea stagnalis OX=6523 GN=RAB1A PE=2 SV=1	7300727	271.2	4.5e-72	KOG0084	GTPase Rab1/YPT1, small G protein superfamily, and related GTP-binding proteins	K07874//RAB1A; Ras-related protein Rab-1A	2.5e-103	381.3	api:100158710	;ko05134//Legionellosis//Infectious diseases//Human Diseases
Unigene0000318	XP_026820481.1	561.6	8.7e-157	XP_026820481.1 elongation of very long chain fatty acids protein 6 isoform X1 [Rhopalosiphum maidis]	sp|Q5ZJR8|ELOV6_CHICK	260.8	4.7e-68	sp|Q5ZJR8|ELOV6_CHICK Elongation of very long chain fatty acids protein 6 OS=Gallus gallus OX=9031 GN=ELOVL6 PE=2 SV=1	7294075	359	1.9e-98	KOG3072	Long chain fatty acid elongase	K10203//ELOVL6; elongation of very long chain fatty acids protein 6 [EC:2.3.1.199]	1.6e-157	561.6	rmd:113559089	;ko00062//Fatty acid elongation//Lipid metabolism//Metabolism
Unigene0000319	XP_026819709.1	751.1	1.6e-213	XP_026819709.1 T-box transcription factor TBX19-like [Rhopalosiphum maidis]	sp|Q9ES03|TBX20_MOUSE	318.9	3e-85	sp|Q9ES03|TBX20_MOUSE T-box transcription factor TBX20 OS=Mus musculus OX=10090 GN=Tbx20 PE=2 SV=3	7296977	308.1	7.9e-83	KOG3586	TBX1 and related T-box transcription factors	K10185//TBX20; T-box protein 20	2.9e-214	751.1	rmd:113558451	--
Unigene0000320	NP_001313576.1	282.7	5.2e-73	NP_001313576.1 troponin I [Acyrthosiphon pisum]	sp|P36188|TNNI_DROME	172.9	8.6e-42	sp|P36188|TNNI_DROME Troponin I OS=Drosophila melanogaster OX=7227 GN=wupA PE=2 SV=3	7293426	155.2	2.8e-37	KOG3977	Troponin I	K12044//TNNI3; troponin I, cardiac muscle	9.5e-74	282.7	api:100164905	;ko05414//Dilated cardiomyopathy (DCM)//Cardiovascular diseases//Human Diseases
Unigene0000321	XP_026808163.1	1783.1	0	XP_026808163.1 cytoplasmic aconitate hydratase-like [Rhopalosiphum maidis]	sp|Q90875|ACOC_CHICK	1247.3	0	sp|Q90875|ACOC_CHICK Cytoplasmic aconitate hydratase OS=Gallus gallus OX=9031 GN=ACO1 PE=2 SV=1	7299336	1333.5	0	KOG0452	RNA-binding translational regulator IRP (aconitase superfamily)	K01681//ACO; aconitate hydratase [EC:4.2.1.3]	0	1783.1	rmd:113550487	;ko01210//2-Oxocarboxylic acid metabolism//Global and overview maps//Metabolism
Unigene0000322	XP_026816634.1	861.3	7.4e-247	XP_026816634.1 arf-GAP with coiled-coil, ANK repeat and PH domain-containing protein 3 isoform X2 [Rhopalosiphum maidis]	sp|Q15057|ACAP2_HUMAN	307	8.1e-82	sp|Q15057|ACAP2_HUMAN Arf-GAP with coiled-coil, ANK repeat and PH domain-containing protein 2 OS=Homo sapiens OX=9606 GN=ACAP2 PE=1 SV=3	7300962	355.5	3e-97	KOG0521	Putative GTPase activating proteins (GAPs)	K12489//ACAP; Arf-GAP with coiled-coil, ANK repeat and PH domain-containing protein	5.2e-247	859.4	rmd:113556093	ko04144//Endocytosis//Transport and catabolism//Cellular Processes
Unigene0000323	XP_001943349.1	1053.5	6.6e-305	XP_001943349.1 ATP synthase subunit alpha, mitochondrial [Acyrthosiphon pisum]	sp|P35381|ATPA_DROME	904.8	5.6e-262	sp|P35381|ATPA_DROME ATP synthase subunit alpha, mitochondrial OS=Drosophila melanogaster OX=7227 GN=blw PE=1 SV=2	7291477	904.8	8.5e-263	KOG1353	F0F1-type ATP synthase, alpha subunit	K02132//ATPeF1A; F-type H+-transporting ATPase subunit alpha	1.2e-305	1053.5	api:100159229	;ko05012//Parkinson disease//Neurodegenerative diseases//Human Diseases
Unigene0000324	XP_026809282.1	576.2	3e-161	XP_026809282.1 cathepsin B [Rhopalosiphum maidis]	sp|Q5R6D1|CATB_PONAB	401.4	2e-110	sp|Q5R6D1|CATB_PONAB Cathepsin B OS=Pongo abelii OX=9601 GN=CTSB PE=2 SV=1	Hs4503139	399.1	1.5e-110	KOG1543	Cysteine proteinase Cathepsin L	K01363//CTSB; cathepsin B [EC:3.4.22.1]	5.6e-162	576.2	rmd:113551310	;ko04924//Renin secretion//Endocrine system//Organismal Systems
Unigene0000325	KAE9524830.1	312.8	5.2e-82	KAE9524830.1 hypothetical protein AGLY_014880 [Aphis glycines]	sp|Q7M4F3|CUD2_SCHGR	116.3	1.1e-24	sp|Q7M4F3|CUD2_SCHGR Endocuticle structural glycoprotein SgAbd-2 OS=Schistocerca gregaria OX=7010 PE=1 SV=1	--	--	--	--	--	--	--	--	--	--
Unigene0000326	XP_001949484.2	896	2.4e-257	XP_001949484.2 matrix metalloproteinase-16 isoform X3 [Acyrthosiphon pisum]	sp|P91953|HE_HEMPU	214.2	6.2e-54	sp|P91953|HE_HEMPU 50 kDa hatching enzyme OS=Hemicentrotus pulcherrimus OX=7650 PE=1 SV=1	7291835	424.9	3.5e-118	KOG1565	Gelatinase A and related matrix metalloproteases	K07763//MMP14; matrix metalloproteinase-14 (membrane-inserted) [EC:3.4.24.80]	4.4e-258	896	api:100164006	;ko04668//TNF signaling pathway//Signal transduction//Environmental Information Processing
Unigene0000327	XP_022174222.1	1876.7	0	XP_022174222.1 calsyntenin-1 [Myzus persicae]	sp|Q9V498|CSTN1_DROME	703	6.6e-201	sp|Q9V498|CSTN1_DROME Calsyntenin-1 OS=Drosophila melanogaster OX=7227 GN=Cals PE=1 SV=2	7304354	703	9.9e-202	KOG1834	Calsyntenin	K22659//CLSTN1; calsyntenin 1	0	1876.7	api:100169485	--
Unigene0000328	XP_016658137.2	1437.6	0	XP_016658137.2 A disintegrin and metalloproteinase with thrombospondin motifs 1 isoform X1 [Acyrthosiphon pisum]	sp|Q9UHI8|ATS1_HUMAN	120.9	7.5e-26	sp|Q9UHI8|ATS1_HUMAN A disintegrin and metalloproteinase with thrombospondin motifs 1 OS=Homo sapiens OX=9606 GN=ADAMTS1 PE=1 SV=4	7291636	337.8	5.9e-92	KOG3538	Disintegrin metalloproteinases with thrombospondin repeats	--	--	--	--	--
Unigene0000329	--	--	--	--	--	--	--	--	--	--	--	--	--	--	--	--	--	--
Unigene0000330	NP_001119689.1	302	4.9e-79	NP_001119689.1 ribosomal protein S18 [Acyrthosiphon pisum]	sp|Q962R1|RS18_SPOFR	285.8	5.4e-76	sp|Q962R1|RS18_SPOFR 40S ribosomal protein S18 OS=Spodoptera frugiperda OX=7108 GN=RpS18 PE=2 SV=1	7302403	268.9	1e-71	KOG3311	Ribosomal protein S18	K02964//RP-S18e; small subunit ribosomal protein S18e	8.9e-80	302	api:100145839	ko03010//Ribosome//Translation//Genetic Information Processing
Unigene0000331	XP_025859634.1	180.3	9e-43	XP_025859634.1 cytochrome c oxidase subunit NDUFA4 [Vulpes vulpes]	sp|Q62425|NDUA4_MOUSE	176.8	1.5e-43	sp|Q62425|NDUA4_MOUSE Cytochrome c oxidase subunit NDUFA4 OS=Mus musculus OX=10090 GN=Ndufa4 PE=1 SV=2	--	--	--	--	--	K03948//NDUFA4; NADH dehydrogenase (ubiquinone) 1 alpha subcomplex subunit 4	1.6e-43	180.3	vvp:112923930	;ko04723//Retrograde endocannabinoid signaling//Nervous system//Organismal Systems
Unigene0000332	XP_026805101.1	2878.2	0	XP_026805101.1 Ig-like and fibronectin type-III domain-containing protein 1 [Rhopalosiphum maidis]	sp|Q14982|OPCM_HUMAN	61.6	1e-07	sp|Q14982|OPCM_HUMAN Opioid-binding protein/cell adhesion molecule OS=Homo sapiens OX=9606 GN=OPCML PE=1 SV=1	Hs4505505	61.6	1.5e-08	KOG3510	FOG: Immunoglobulin C-2 Type/fibronectin type III domains	--	--	--	--	--
Unigene0000333	XP_025203801.1	178.3	3.6e-42	XP_025203801.1 apoptosis-stimulating of p53 protein 1 isoform X4 [Melanaphis sacchari]	--	--	--	--	--	--	--	--	--	K17554//PPP1R13B; apoptosis-stimulating of p53 protein 1	2.2e-38	163.3	api:100161456	--
Unigene0000334	XP_026811155.1	1058.9	1.3e-306	XP_026811155.1 uncharacterized protein LOC113552478 [Rhopalosiphum maidis]	sp|Q9V4U9|C6A13_DROME	344	3.2e-93	sp|Q9V4U9|C6A13_DROME Probable cytochrome P450 6a13 OS=Drosophila melanogaster OX=7227 GN=Cyp6a13 PE=2 SV=1	7304034	344	4.8e-94	KOG0158	Cytochrome P450 CYP3/CYP5/CYP6/CYP9 subfamilies	K14999//CYP6; cytochrome P450 family 6 [EC:1.14.-.-]	2.4e-307	1058.9	rmd:113552478	--
Unigene0000335	PFX11343.1	62.8	2.4e-07	PFX11343.1 Bifunctional polymyxin resistance protein ArnA [Stylophora pistillata]	sp|Q9ZUY6|AXS1_ARATH	226.1	2.4e-58	sp|Q9ZUY6|AXS1_ARATH UDP-D-apiose/UDP-D-xylose synthase 1 OS=Arabidopsis thaliana OX=3702 GN=AXS1 PE=1 SV=1	At2g27860	226.1	3.6e-59	KOG1429	dTDP-glucose 4-6-dehydratase/UDP-glucuronic acid decarboxylase	K10011//arnA; UDP-4-amino-4-deoxy-L-arabinose formyltransferase / UDP-glucuronic acid dehydrogenase (UDP-4-keto-hexauronic acid decarboxylating) [EC:2.1.2.13 1.1.1.305]	9.1e-06	55.1	csol:105367161	;ko00520//Amino sugar and nucleotide sugar metabolism//Carbohydrate metabolism//Metabolism
Unigene0000336	NP_001155568.1	193.7	7.1e-47	NP_001155568.1 ribosomal protein L10Ae-like [Acyrthosiphon pisum]	sp|Q963B6|RL10A_SPOFR	173.3	1.5e-42	sp|Q963B6|RL10A_SPOFR 60S ribosomal protein L10a OS=Spodoptera frugiperda OX=7108 GN=RpL10A PE=2 SV=1	7294664	165.6	4.6e-41	KOG1570	60S ribosomal protein L10A	K02865//RP-L10Ae; large subunit ribosomal protein L10Ae	1.3e-47	193.7	api:100163341	ko03010//Ribosome//Translation//Genetic Information Processing
Unigene0000337	XP_026822289.1	1096.3	0	XP_026822289.1 fragile X mental retardation syndrome-related protein 1 isoform X1 [Rhopalosiphum maidis]	sp|Q9NFU0|FMR1_DROME	381.3	4.5e-104	sp|Q9NFU0|FMR1_DROME Synaptic functional regulator FMR1 OS=Drosophila melanogaster OX=7227 GN=Fmr1 PE=1 SV=1	--	--	--	--	--	K15516//FMR; fragile X mental retardation protein	0	1096.3	rmd:113560549	ko03013//RNA transport//Translation//Genetic Information Processing
Unigene0000338	XP_018911544.1	963	1.4e-277	XP_018911544.1 PREDICTED: phenylalanine ammonia-lyase-like [Bemisia tabaci]	sp|P45730|PALY_POPTR	1349.7	0	sp|P45730|PALY_POPTR Phenylalanine ammonia-lyase OS=Populus trichocarpa OX=3694 GN=PAL PE=2 SV=1	At2g37040	1208.7	0	KOG0222	Phenylalanine and histidine ammonia-lyase	K10775//PAL; phenylalanine ammonia-lyase [EC:4.3.1.24]	2.5e-278	963	btab:109040176	;ko00360//Phenylalanine metabolism//Amino acid metabolism//Metabolism
Unigene0000339	XP_015366002.1	519.2	2.1e-144	XP_015366002.1 PREDICTED: heat shock 70 kDa protein cognate 4 [Diuraphis noxia]	sp|Q9U639|HSP7D_MANSE	490.7	1.2e-137	sp|Q9U639|HSP7D_MANSE Heat shock 70 kDa protein cognate 4 OS=Manduca sexta OX=7130 PE=2 SV=1	7299978	464.9	1.1e-130	KOG0101	Molecular chaperones HSP70/HSC70, HSP70 superfamily	K03283//HSPA1s; heat shock 70kDa protein 1/2/6/8	3.8e-145	519.2	api:100159065	;ko05145//Toxoplasmosis//Infectious diseases//Human Diseases
Unigene0000340	--	--	--	--	sp|P13418|POLS_CRPVC	322	2.3e-86	sp|P13418|POLS_CRPVC Structural polyprotein OS=Cricket paralysis virus (isolate Teleogryllus commodus/Australia/CrPVVIC/1968) OX=928300 PE=1 SV=2	--	--	--	--	--	--	--	--	--	--
Unigene0000341	--	--	--	--	--	--	--	--	--	--	--	--	--	--	--	--	--	--
Unigene0000342	XP_025196808.1	71.6	6.6e-10	XP_025196808.1 scavenger receptor class B member 1 [Melanaphis sacchari]	--	--	--	--	--	--	--	--	--	K13885//SCARB1; scavenger receptor class B, member 1	3.3e-08	63.5	api:100167165	;ko04913//Ovarian Steroidogenesis//Endocrine system//Organismal Systems
Unigene0000343	XP_027854126.1	2199.1	0	XP_027854126.1 2-oxoglutarate dehydrogenase, mitochondrial isoform X1 [Aphis gossypii]	sp|Q6P6Z8|ODO1_XENLA	1304.7	0	sp|Q6P6Z8|ODO1_XENLA 2-oxoglutarate dehydrogenase, mitochondrial OS=Xenopus laevis OX=8355 GN=ogdh PE=2 SV=1	7294032	1458	0	KOG0450	2-oxoglutarate dehydrogenase, E1 subunit	K00164//OGDH; 2-oxoglutarate dehydrogenase E1 component [EC:1.2.4.2]	0	2199.1	ags:114132765	;ko00020//Citrate cycle (TCA cycle)//Carbohydrate metabolism//Metabolism
Unigene0000344	XP_022167372.1	568.9	4.9e-159	XP_022167372.1 alpha-soluble NSF attachment protein [Myzus persicae]	sp|Q9DB05|SNAA_MOUSE	361.7	1.8e-98	sp|Q9DB05|SNAA_MOUSE Alpha-soluble NSF attachment protein OS=Mus musculus OX=10090 GN=Napa PE=1 SV=1	Hs4505329	357.8	3.9e-98	KOG1586	Protein required for fusion of vesicles in vesicular transport, alpha-SNAP	K15296//NAPA; alpha-soluble NSF attachment protein	2e-159	567.8	rmd:113548259	ko04721//Synaptic vesicle cycle//Nervous system//Organismal Systems
Unigene0000345	XP_025202829.1	1231.1	0	XP_025202829.1 TBC1 domain family member 15-like isoform X1 [Melanaphis sacchari]	sp|Q9CXF4|TBC15_MOUSE	335.9	1.9e-90	sp|Q9CXF4|TBC15_MOUSE TBC1 domain family member 15 OS=Mus musculus OX=10090 GN=Tbc1d15 PE=1 SV=1	HsM12232451	337	1.3e-91	KOG2197	Ypt/Rab-specific GTPase-activating protein GYP7 and related proteins	K20168//TBC1D15; TBC1 domain family member 15	0	1222.6	api:100166255	ko04137//Mitophagy - animal//Transport and catabolism//Cellular Processes
Unigene0000346	XP_022169621.1	264.6	5.1e-68	XP_022169621.1 60S ribosomal protein L28 [Myzus persicae]	sp|Q9VZS5|RL28_DROME	146.7	2.3e-34	sp|Q9VZS5|RL28_DROME 60S ribosomal protein L28 OS=Drosophila melanogaster OX=7227 GN=RpL28 PE=1 SV=1	7292335	146.7	3.5e-35	KOG3412	60S ribosomal protein L28	K02903//RP-L28e; large subunit ribosomal protein L28e	9.3e-69	264.6	ags:114128531	ko03010//Ribosome//Translation//Genetic Information Processing
Unigene0000347	XP_026821665.1	434.9	1.7e-118	XP_026821665.1 zinc finger protein ZIC 4-like [Rhopalosiphum maidis]	sp|P39768|OPA_DROME	164.9	4.9e-39	sp|P39768|OPA_DROME Pair-rule protein odd-paired OS=Drosophila melanogaster OX=7227 GN=opa PE=2 SV=2	7296807	164.9	7.4e-40	KOG1721	FOG: Zn-finger	K09227//ZICN; zinc finger protein ZIC, invertebrate	3.1e-119	434.9	rmd:113560085	--
Unigene0000348	--	--	--	--	--	--	--	--	--	--	--	--	--	--	--	--	--	--
Unigene0000349	XP_026809292.1	765.8	2.7e-218	XP_026809292.1 beta-centractin [Rhopalosiphum maidis]	sp|Q8R5C5|ACTY_MOUSE	622.1	7.3e-177	sp|Q8R5C5|ACTY_MOUSE Beta-centractin OS=Mus musculus OX=10090 GN=Actr1b PE=1 SV=1	Hs11342680	621.3	1.9e-177	KOG0676	Actin and related proteins	K16575//ACTR1; centractin	5e-219	765.8	ags:114131168	ko05016//Huntington disease//Neurodegenerative diseases//Human Diseases
Unigene0000350	XP_022166050.1	77.4	1.3e-11	XP_022166050.1 membralin-like [Myzus persicae]	--	--	--	--	--	--	--	--	--	--	--	--	--	--
Unigene0000351	XP_026813323.1	350.9	1.2e-93	XP_026813323.1 box A-binding factor-like isoform X1 [Rhopalosiphum maidis]	--	--	--	--	--	--	--	--	--	K17894//GATA2; GATA-binding protein 2	2.3e-94	350.9	rmd:113553927	--
Unigene0000352	XP_026817461.1	573.5	4.5e-160	XP_026817461.1 G1/S-specific cyclin-D2-like [Rhopalosiphum maidis]	sp|P53782|CCND2_XENLA	232.6	2.8e-59	sp|P53782|CCND2_XENLA G1/S-specific cyclin-D2 OS=Xenopus laevis OX=8355 GN=ccnd2 PE=2 SV=1	Hs4502617	224.9	8.8e-58	KOG0656	G1/S-specific cyclin D	K10151//CCND2; G1/S-specific cyclin-D2	8.3e-161	573.5	rmd:113556608	;ko04630//Jak-STAT signaling pathway//Signal transduction//Environmental Information Processing
Unigene0000353	--	--	--	--	--	--	--	--	--	--	--	--	--	--	--	--	--	--
Unigene0000354	XP_001951255.1	186	4.3e-44	XP_001951255.1 U6 snRNA-associated Sm-like protein LSm5 [Acyrthosiphon pisum]	sp|Q2HJH0|LSM5_BOVIN	162.2	9.8e-39	sp|Q2HJH0|LSM5_BOVIN U6 snRNA-associated Sm-like protein LSm5 OS=Bos taurus OX=9913 GN=LSM5 PE=3 SV=3	Hs6912488	162.2	1.5e-39	KOG1775	U6 snRNA-associated Sm-like protein	K12624//LSM5; U6 snRNA-associated Sm-like protein LSm5	7.8e-45	186	api:100167114	;ko03018//RNA degradation//Folding, sorting and degradation//Genetic Information Processing
Unigene0000355	XP_026822708.1	758.4	7e-216	XP_026822708.1 cAMP-dependent protein kinase type II regulatory subunit [Rhopalosiphum maidis]	sp|P81900|KAPR2_DROME	456.1	1.1e-126	sp|P81900|KAPR2_DROME cAMP-dependent protein kinase type II regulatory subunit OS=Drosophila melanogaster OX=7227 GN=Pka-R2 PE=1 SV=2	7303815	416	1.9e-115	KOG1113	cAMP-dependent protein kinase types I and II, regulatory subunit	--	--	--	--	--
Unigene0000356	--	--	--	--	--	--	--	--	--	--	--	--	--	--	--	--	--	--
Unigene0000357	XP_026822944.1	729.9	2.1e-207	XP_026822944.1 vacuolar protein sorting-associated protein 26B-like isoform X2 [Rhopalosiphum maidis]	sp|Q6DH23|V26BL_DANRE	472.6	9.1e-132	sp|Q6DH23|V26BL_DANRE Vacuolar protein sorting-associated protein 26B-like OS=Danio rerio OX=7955 GN=vps26bl PE=2 SV=1	Hs16418381	469.9	8.9e-132	KOG3063	Membrane coat complex Retromer, subunit VPS26	K18466//VPS26; vacuolar protein sorting-associated protein 26	8.7e-208	728.8	api:100168104	ko04144//Endocytosis//Transport and catabolism//Cellular Processes
Unigene0000358	--	--	--	--	--	--	--	--	--	--	--	--	--	--	--	--	--	--
Unigene0000359	XP_018594535.1	77.4	8.4e-12	XP_018594535.1 cytochrome P450 1A1-like [Scleropages formosus]	sp|Q9LTM4|C71BJ_ARATH	100.9	1.1e-20	sp|Q9LTM4|C71BJ_ARATH Cytochrome P450 71B19 OS=Arabidopsis thaliana OX=3702 GN=CYP71B19 PE=1 SV=1	At3g26170	100.9	1.6e-21	KOG0156	Cytochrome P450 CYP2 subfamily	K07408//CYP1A1; cytochrome P450 family 1 subfamily A polypeptide 1 [EC:1.14.14.1]	1.5e-12	77.4	sfm:108926352	;ko04913//Ovarian Steroidogenesis//Endocrine system//Organismal Systems
Unigene0000360	XP_022169999.1	278.1	3.1e-71	XP_022169999.1 serine/threonine-protein kinase MARK2-like isoform X2 [Myzus persicae]	sp|Q9P0L2|MARK1_HUMAN	186	2.4e-45	sp|Q9P0L2|MARK1_HUMAN Serine/threonine-protein kinase MARK1 OS=Homo sapiens OX=9606 GN=MARK1 PE=1 SV=2	7302463	187.2	1.6e-46	KOG0586	Serine/threonine protein kinase	K08798//MARK; MAP/microtubule affinity-regulating kinase [EC:2.7.11.1]	5.7e-72	278.1	api:100166936	--
Unigene0000361	XP_015369318.1	659.8	4.2e-186	XP_015369318.1 PREDICTED: scavenger receptor class B member 1 isoform X1 [Diuraphis noxia]	sp|B2RFN2|SNMP2_HELVI	110.5	1.4e-22	sp|B2RFN2|SNMP2_HELVI Sensory neuron membrane protein 2 OS=Heliothis virescens OX=7102 GN=snmp2 PE=2 SV=1	7291890	351.3	7.1e-96	KOG3776	Plasma membrane glycoprotein CD36 and related membrane receptors	K13885//SCARB1; scavenger receptor class B, member 1	7.6e-187	659.8	dnx:107165547	;ko04913//Ovarian Steroidogenesis//Endocrine system//Organismal Systems
Unigene0000362	XP_008186709.1	633.6	1e-178	XP_008186709.1 patched domain-containing protein 3 [Acyrthosiphon pisum]	sp|Q0EEE2|PTHD3_MOUSE	135.2	1.7e-30	sp|Q0EEE2|PTHD3_MOUSE Patched domain-containing protein 3 OS=Mus musculus OX=10090 GN=Ptchd3 PE=1 SV=1	7302178	267.7	3.3e-71	KOG1934	Predicted membrane protein (patched superfamily)	--	--	--	--	--
Unigene0000363	XP_015364569.1	397.9	4.3e-108	XP_015364569.1 PREDICTED: glutamine synthetase, partial [Diuraphis noxia]	sp|P20478|GLNA2_DROME	234.6	9.4e-61	sp|P20478|GLNA2_DROME Glutamine synthetase 2 cytoplasmic OS=Drosophila melanogaster OX=7227 GN=Gs2 PE=2 SV=3	7292645	234.6	1.4e-61	KOG0683	Glutamine synthetase	K01915//glnA; glutamine synthetase [EC:6.3.1.2]	7.9e-109	397.9	dnx:107162256	;ko00910//Nitrogen metabolism//Energy metabolism//Metabolism
Unigene0000364	XP_026804328.1	156	8.6e-35	XP_026804328.1 uncharacterized protein LOC113547932 isoform X2 [Rhopalosiphum maidis]	--	--	--	--	--	--	--	--	--	--	--	--	--	--
Unigene0000365	BAE21355.1	1338.9	0	BAE21355.1 unnamed protein product, partial [Mus musculus]	sp|Q61656|DDX5_MOUSE	1230.7	0	sp|Q61656|DDX5_MOUSE Probable ATP-dependent RNA helicase DDX5 OS=Mus musculus OX=10090 GN=Ddx5 PE=1 SV=2	Hs4758138	1228	0	KOG0331	ATP-dependent RNA helicase	K12823//DDX5; ATP-dependent RNA helicase DDX5/DBP2 [EC:3.6.4.13]	0	1243	mmu:13207	;ko05202//Transcriptional misregulation in cancers//Cancers//Human Diseases
Unigene0000366	--	--	--	--	--	--	--	--	--	--	--	--	--	--	--	--	--	--
Unigene0000367	XP_026816301.1	1361.3	0	XP_026816301.1 phenoloxidase 1-like [Rhopalosiphum maidis]	sp|Q8I6K1|PPO1_HOLDI	837.4	1.3e-241	sp|Q8I6K1|PPO1_HOLDI Phenoloxidase 1 OS=Holotrichia diomphalia OX=33394 GN=PPO1 PE=1 SV=1	--	--	--	--	--	--	--	--	--	--
Unigene0000368	XP_026809232.1	986.9	9.6e-285	XP_026809232.1 gamma-aminobutyric acid receptor subunit beta-like isoform X1 [Rhopalosiphum maidis]	sp|Q75NA5|GBRB_MUSDO	723.8	2.3e-207	sp|Q75NA5|GBRB_MUSDO Gamma-aminobutyric acid receptor subunit beta OS=Musca domestica OX=7370 GN=Rdl PE=1 SV=2	7294983	716.1	7.1e-206	KOG3643	GABA receptor	K05181//GABRB; gamma-aminobutyric acid receptor subunit beta	1.8e-285	986.9	rmd:113551276	;ko05033//Nicotine addiction//Substance dependence//Human Diseases
Unigene0000369	XP_026814936.1	1319.3	0	XP_026814936.1 actin-binding LIM protein 1 isoform X1 [Rhopalosiphum maidis]	sp|Q8K4G5|ABLM1_MOUSE	290	1.5e-76	sp|Q8K4G5|ABLM1_MOUSE Actin-binding LIM protein 1 OS=Mus musculus OX=10090 GN=Ablim1 PE=1 SV=1	7299231	579.3	1.9e-164	KOG1044	Actin-binding LIM Zn-finger protein Limatin involved in axon guidance	--	--	--	--	--
Unigene0000370	XP_001023006.1	827	7.8e-237	XP_001023006.1 tubulin [Tetrahymena thermophila SB210]	sp|P37392|TBB1_LUPAL	879.8	1.5e-254	sp|P37392|TBB1_LUPAL Tubulin beta-1 chain OS=Lupinus albus OX=3870 GN=TUBB1 PE=3 SV=1	At5g62690	879.4	2.9e-255	KOG1375	Beta tubulin	K07375//TUBB; tubulin beta	1.7e-230	803.5	dre:641421	;ko04540//Gap junction//Cellular community - eukaryotes//Cellular Processes
Unigene0000371	XP_022171460.1	530.8	8.6e-148	XP_022171460.1 b(0,+)-type amino acid transporter 1-like [Myzus persicae]	sp|P82251|BAT1_HUMAN	235.7	8.5e-61	sp|P82251|BAT1_HUMAN b(0,+)-type amino acid transporter 1 OS=Homo sapiens OX=9606 GN=SLC7A9 PE=1 SV=1	Hs7657591	235.7	1.3e-61	KOG1287	Amino acid transporters	K13868//SLC7A9; solute carrier family 7 (L-type amino acid transporter), member 9	1.2e-145	521.2	api:100160046	ko04974//Protein digestion and absorption//Digestive system//Organismal Systems
Unigene0000373	XP_027849132.1	61.2	1.6e-06	XP_027849132.1 uncharacterized protein LOC114128751 [Aphis gossypii]	--	--	--	--	--	--	--	--	--	K23204//THAP2; THAP domain-containing protein 2	2.9e-07	61.2	ags:114128751	--
Unigene0000374	XP_026807200.1	2548.9	0	XP_026807200.1 probable multidrug resistance-associated protein lethal(2)03659 isoform X2 [Rhopalosiphum maidis]	sp|P91660|L259_DROME	1151	0	sp|P91660|L259_DROME Probable multidrug resistance-associated protein lethal(2)03659 OS=Drosophila melanogaster OX=7227 GN=l(2)03659 PE=2 SV=4	7297388	1320.4	0	KOG0054	Multidrug resistance-associated protein/mitoxantrone resistance protein, ABC superfamily	K05673//ABCC4; ATP-binding cassette, subfamily C (CFTR/MRP), member 4	0	2478.4	dnx:107163262	;ko01523//Antifolate resistance//Drug resistance//Human Diseases
Unigene0000375	XP_026820642.1	570.1	3.2e-159	XP_026820642.1 protein gustavus isoform X2 [Rhopalosiphum maidis]	sp|A1Z6E0|GUS_DROME	471.1	3e-131	sp|A1Z6E0|GUS_DROME Protein gustavus OS=Drosophila melanogaster OX=7227 GN=gus PE=1 SV=2	7302253	471.1	4.5e-132	KOG3953	SOCS box protein SSB-1, contains SPRY domain	K10343//SPSB1_4; SPRY domain-containing SOCS box protein 1/4	5.8e-160	570.1	rmd:113559216	--
Unigene0000376	XP_026813215.1	2380.9	0	XP_026813215.1 LOW QUALITY PROTEIN: protein lap4-like [Rhopalosiphum maidis]	sp|Q7KRY7|LAP4_DROME	569.7	1.5e-160	sp|Q7KRY7|LAP4_DROME Protein lap4 OS=Drosophila melanogaster OX=7227 GN=scrib PE=1 SV=1	Hs18141297	365.9	4.9e-100	KOG0619	FOG: Leucine rich repeat	K16175//SCRIB; protein scribble	0	2380.9	rmd:113553861	;ko04391//Hippo signaling pathway -fly//Signal transduction//Environmental Information Processing
Unigene0000377	KAF0770814.1	2322.7	0	KAF0770814.1 telomere length regulation protein TEL2 [Aphis craccivora]	sp|Q14677|EPN4_HUMAN	285.4	4.2e-75	sp|Q14677|EPN4_HUMAN Clathrin interactor 1 OS=Homo sapiens OX=9606 GN=CLINT1 PE=1 SV=1	Hs7661968	285.4	6.2e-76	KOG2057	Predicted equilibrative nucleoside transporter protein	--	--	--	--	--
Unigene0000378	XP_026812574.1	1889	0	XP_026812574.1 diacylglycerol kinase theta [Rhopalosiphum maidis]	sp|Q6P5E8|DGKQ_MOUSE	607.8	3.3e-172	sp|Q6P5E8|DGKQ_MOUSE Diacylglycerol kinase theta OS=Mus musculus OX=10090 GN=Dgkq PE=1 SV=1	CE08038	887.5	3.3e-257	KOG1169	Diacylglycerol kinase	K00901//dgkA; diacylglycerol kinase (ATP) [EC:2.7.1.107]	0	1889	rmd:113553439	;ko00564//Glycerophospholipid metabolism//Lipid metabolism//Metabolism
Unigene0000379	XP_015366872.1	1766.5	0	XP_015366872.1 PREDICTED: uncharacterized protein LOC107163802 isoform X1 [Diuraphis noxia]	--	--	--	--	7291502	746.5	1e-214	KOG4293	Predicted membrane protein, contains DoH and Cytochrome b-561/ferric reductase transmembrane domains	--	--	--	--	--
Unigene0000380	XP_022164829.1	376.7	1e-101	XP_022164829.1 hydroxymethylglutaryl-CoA lyase, mitochondrial isoform X1 [Myzus persicae]	sp|D4A5C3|HMGC2_RAT	244.2	1.2e-63	sp|D4A5C3|HMGC2_RAT 3-hydroxy-3-methylglutaryl-CoA lyase, cytoplasmic OS=Rattus norvegicus OX=10116 GN=Hmgcll1 PE=1 SV=1	Hs4504427	229.6	4.4e-60	KOG2368	Hydroxymethylglutaryl-CoA lyase	K01640//E4.1.3.4; hydroxymethylglutaryl-CoA lyase [EC:4.1.3.4]	5.9e-101	371.7	dnx:107166253	;ko00072//Synthesis and degradation of ketone bodies//Lipid metabolism//Metabolism
Unigene0000381	--	--	--	--	--	--	--	--	--	--	--	--	--	--	--	--	--	--
Unigene0000382	XP_001950339.2	1330.5	0	XP_001950339.2 succinate dehydrogenase [ubiquinone] flavoprotein subunit, mitochondrial [Acyrthosiphon pisum]	sp|Q9YHT1|SDHA_CHICK	990.3	1.3e-287	sp|Q9YHT1|SDHA_CHICK Succinate dehydrogenase [ubiquinone] flavoprotein subunit, mitochondrial OS=Gallus gallus OX=9031 GN=SDHA PE=1 SV=2	Hs16157047	976.9	2.3e-284	KOG2403	Succinate dehydrogenase, flavoprotein subunit	K00234//SDHA; succinate dehydrogenase (ubiquinone) flavoprotein subunit [EC:1.3.5.1]	0	1330.5	api:100166540	;ko00020//Citrate cycle (TCA cycle)//Carbohydrate metabolism//Metabolism
Unigene0000383	XP_026807153.1	2343.9	0	XP_026807153.1 sushi, von Willebrand factor type A, EGF and pentraxin domain-containing protein 1 [Rhopalosiphum maidis]	sp|P33730|LYAM2_CANLF	157.9	7.4e-37	sp|P33730|LYAM2_CANLF E-selectin OS=Canis lupus familiaris OX=9615 GN=SELE PE=2 SV=1	7292728_2	1008.8	7.9e-294	KOG4297	C-type lectin	--	--	--	--	--
Unigene0000384	NP_000973.2	325.1	3.2e-86	NP_000973.2 60S ribosomal protein L21 [Homo sapiens]	sp|P46778|RL21_HUMAN	325.1	4.7e-88	sp|P46778|RL21_HUMAN 60S ribosomal protein L21 OS=Homo sapiens OX=9606 GN=RPL21 PE=1 SV=2	Hs18104948	325.1	7.1e-89	KOG1732	60S ribosomal protein L21	K02889//RP-L21e; large subunit ribosomal protein L21e	5.8e-87	325.1	hsa:6144	ko03010//Ribosome//Translation//Genetic Information Processing
Unigene0000385	XP_026818814.1	472.6	8.4e-130	XP_026818814.1 uncharacterized protein LOC113557471 isoform X1 [Rhopalosiphum maidis]	--	--	--	--	--	--	--	--	--	--	--	--	--	--
Unigene0000386	XP_026822635.1	1493.8	0	XP_026822635.1 cGMP-dependent protein kinase 1 isoform X2 [Rhopalosiphum maidis]	sp|Q03043|KGP24_DROME	1005.7	4.1e-292	sp|Q03043|KGP24_DROME cGMP-dependent protein kinase, isozyme 2 forms cD4/T1/T3A/T3B OS=Drosophila melanogaster OX=7227 GN=for PE=1 SV=3	Hs10835242	867.1	3.4e-251	KOG0614	cGMP-dependent protein kinase	K07376//PRKG1; cGMP-dependent protein kinase 1 [EC:2.7.11.12]	0	1085.9	zne:110836511	;ko04923//Regulation of lipolysis in adipocyte//Endocrine system//Organismal Systems
Unigene0000387	XP_001943859.1	956.4	8.5e-276	XP_001943859.1 atrial natriuretic peptide-converting enzyme [Acyrthosiphon pisum]	sp|G5ECQ2|FRIZ2_CAEEL	68.2	3.2e-10	sp|G5ECQ2|FRIZ2_CAEEL Frizzled-2 OS=Caenorhabditis elegans OX=6239 GN=cfz-2 PE=2 SV=1	7290916_1	217.2	6.3e-56	KOG3577	Smoothened and related G-protein-coupled receptors	K09614//CORIN; atrial natriuretic peptide-converting enzyme [EC:3.4.21.-]	1.6e-276	956.4	api:100168239	--
Unigene0000388	KAF0773269.1	1025	7.9e-296	KAF0773269.1 Uncharacterized protein FWK35_00012827 [Aphis craccivora]	sp|L7YAI7|B4GA1_DANRE	136	5e-30	sp|L7YAI7|B4GA1_DANRE Beta-1,4-glucuronyltransferase 1 OS=Danio rerio OX=7955 GN=b4gat1 PE=2 SV=1	7297018	495.7	3.7e-139	KOG3765	Predicted glycosyltransferase	K21032//B4GAT1; beta-1,4-glucuronyltransferase 1 [EC:2.4.1.-]	2.3e-286	991.1	ags:114130291	;ko00515//Mannose type O-glycan biosyntheis//Glycan biosynthesis and metabolism//Metabolism
Unigene0000389	XP_026818658.1	1092.8	0	XP_026818658.1 uncharacterized protein LOC113557376 [Rhopalosiphum maidis]	--	--	--	--	--	--	--	--	--	--	--	--	--	--
Unigene0000390	XP_011454715.2	168.3	3.7e-39	XP_011454715.2 PREDICTED: adenosine kinase 1 [Crassostrea gigas]	sp|Q9LZG0|ADK2_ARATH	227.3	9.9e-59	sp|Q9LZG0|ADK2_ARATH Adenosine kinase 2 OS=Arabidopsis thaliana OX=3702 GN=ADK2 PE=1 SV=1	At5g03300	227.3	1.5e-59	KOG2854	Possible pfkB family carbohydrate kinase	K00856//E2.7.1.20; adenosine kinase [EC:2.7.1.20]	6.7e-40	168.3	crg:105347364	;ko00230//Purine metabolism//Nucleotide metabolism//Metabolism
Unigene0000391	XP_026816531.1	886.7	1.3e-254	XP_026816531.1 cytochrome P450 4g15 isoform X2 [Rhopalosiphum maidis]	sp|Q9VYY4|C4G15_DROME	536.2	6.4e-151	sp|Q9VYY4|C4G15_DROME Cytochrome P450 4g15 OS=Drosophila melanogaster OX=7227 GN=Cyp4g15 PE=2 SV=1	7292651	536.2	9.6e-152	KOG0157	Cytochrome P450 CYP4/CYP19/CYP26 subfamilies	K15001//CYP4; cytochrome P450 family 4 [EC:1.14.-.-]	1.1e-252	877.9	rmd:113556029	--
Unigene0000392	XP_026811529.1	1087	0	XP_026811529.1 phosphatidylinositol-binding clathrin assembly protein LAP isoform X8 [Rhopalosiphum maidis]	sp|Q9VI75|PICAL_DROME	552	1.3e-155	sp|Q9VI75|PICAL_DROME Phosphatidylinositol-binding clathrin assembly protein LAP OS=Drosophila melanogaster OX=7227 GN=lap PE=1 SV=3	7298842	552	2e-156	KOG0251	Clathrin assembly protein AP180 and related proteins, contain ENTH domain	K20044//PICALM; phosphatidylinositol-binding clathrin assembly protein	1e-305	1054.3	api:100164083	--
Unigene0000393	XP_026817334.1	1044.6	4.9e-302	XP_026817334.1 facilitated trehalose transporter Tret1-like [Rhopalosiphum maidis]	sp|A9ZSY2|TRET1_APILI	196.1	2.1e-48	sp|A9ZSY2|TRET1_APILI Facilitated trehalose transporter Tret1 OS=Apis mellifera ligustica OX=7469 GN=Tret1 PE=1 SV=1	7299117	260.4	1.3e-68	KOG0254	Predicted transporter (major facilitator superfamily)	--	--	--	--	--
Unigene0000394	XP_022175039.1	162.2	2.3e-37	XP_022175039.1 dnaJ homolog subfamily A member 1 [Myzus persicae]	sp|Q95JF4|DNAJ1_CHLAE	136	2.6e-31	sp|Q95JF4|DNAJ1_CHLAE DnaJ homolog subfamily A member 1 OS=Chlorocebus aethiops OX=9534 GN=DNAJA1 PE=2 SV=1	Hs4504511	136	3.9e-32	KOG0712	Molecular chaperone (DnaJ superfamily)	K09502//DNAJA1; DnaJ homolog subfamily A member 1	5.4e-38	161.8	ags:114122556	ko04141//Protein processing in endoplasmic reticulum//Folding, sorting and degradation//Genetic Information Processing
Unigene0000395	XP_026805162.1	1883.2	0	XP_026805162.1 protein argonaute-2 [Rhopalosiphum maidis]	sp|Q9UKV8|AGO2_HUMAN	1318.1	0	sp|Q9UKV8|AGO2_HUMAN Protein argonaute-2 OS=Homo sapiens OX=9606 GN=AGO2 PE=1 SV=3	7303251	1671	0	KOG1041	Translation initiation factor 2C (eIF-2C) and related proteins	K11593//ELF2C; eukaryotic translation initiation factor 2C	0	1883.2	rmd:113548469	ko04361//Axon regeneration//Development and regeneration//Organismal Systems
Unigene0000396	XP_022175320.1	854.4	5.7e-245	XP_022175320.1 serine protease 46-like isoform X1 [Myzus persicae]	sp|Q9GRW0|PPAF2_HOLDI	223.8	5.6e-57	sp|Q9GRW0|PPAF2_HOLDI Phenoloxidase-activating factor 2 OS=Holotrichia diomphalia OX=33394 GN=PPAF2 PE=1 SV=1	7297652	246.9	9.3e-65	KOG3627	Trypsin	--	--	--	--	--
Unigene0000397	XP_026807156.1	305.4	1.1e-79	XP_026807156.1 mitochondrial import receptor subunit TOM20 homolog [Rhopalosiphum maidis]	sp|Q9DCC8|TOM20_MOUSE	154.8	3.6e-36	sp|Q9DCC8|TOM20_MOUSE Mitochondrial import receptor subunit TOM20 homolog OS=Mus musculus OX=10090 GN=Tomm20 PE=1 SV=1	Hs7657257	153.3	1.6e-36	KOG4056	Translocase of outer mitochondrial membrane complex, subunit TOM20	K17770//TOM20; mitochondrial import receptor subunit TOM20	2.1e-80	305.4	rmd:113549869	--
Unigene0000398	XP_026808399.1	972.2	2.2e-280	XP_026808399.1 6-phosphogluconate dehydrogenase, decarboxylating [Rhopalosiphum maidis]	sp|P00349|6PGD_SHEEP	734.6	1.2e-210	sp|P00349|6PGD_SHEEP 6-phosphogluconate dehydrogenase, decarboxylating OS=Ovis aries OX=9940 GN=PGD PE=1 SV=4	Hs18545097	729.6	5.6e-210	KOG2653	6-phosphogluconate dehydrogenase	K00033//PGD; 6-phosphogluconate dehydrogenase [EC:1.1.1.44 1.1.1.343]	4e-281	972.2	rmd:113550639	;ko00030//Pentose phosphate pathway//Carbohydrate metabolism//Metabolism
Unigene0000399	XP_025201919.1	706.8	1.7e-200	XP_025201919.1 cyclin-dependent kinase 9 [Melanaphis sacchari]	sp|P50750|CDK9_HUMAN	511.1	2.1e-143	sp|P50750|CDK9_HUMAN Cyclin-dependent kinase 9 OS=Homo sapiens OX=9606 GN=CDK9 PE=1 SV=3	7291442	538.1	2.4e-152	KOG0669	Cyclin T-dependent kinase CDK9	K02211//CDK9; cyclin-dependent kinase 9 [EC:2.7.11.22 2.7.11.23]	3.2e-201	706.8	rmd:113556668	ko05202//Transcriptional misregulation in cancers//Cancers//Human Diseases
Unigene0000400	XP_026820242.1	769.2	5.5e-219	XP_026820242.1 BTB/POZ domain-containing protein 2-like isoform X1 [Rhopalosiphum maidis]	--	--	--	--	--	--	--	--	--	K10477//BTBD1_2; BTB/POZ domain-containing protein 1/2	1e-219	769.2	rmd:113558865	--
Unigene0000401	XP_028383089.1	719.2	1.6e-204	XP_028383089.1 actin, cytoplasmic 1 isoform X2 [Phyllostomus discolor]	sp|P60712|ACTB_BOVIN	716.8	1.2e-205	sp|P60712|ACTB_BOVIN Actin, cytoplasmic 1 OS=Bos taurus OX=9913 GN=ACTB PE=1 SV=1	Hs4501885	716.8	1.8e-206	KOG0676	Actin and related proteins	K05692//ACTB_G1; actin beta/gamma 1	1.5e-204	716.8	hsa:60	;ko04745//Phototransduction - fly//Sensory system//Organismal Systems
Unigene0000402	XP_009896276.1	289.3	1.7e-75	XP_009896276.1 PREDICTED: LOW QUALITY PROTEIN: actin, cytoplasmic 2 [Picoides pubescens]	sp|P53505|ACT5_XENLA	288.1	5.6e-77	sp|P53505|ACT5_XENLA Actin, cytoplasmic type 5 OS=Xenopus laevis OX=8355 PE=3 SV=1	Hs4501885	288.1	8.4e-78	KOG0676	Actin and related proteins	K05692//ACTB_G1; actin beta/gamma 1	3.1e-76	289.3	umr:103665813	;ko04745//Phototransduction - fly//Sensory system//Organismal Systems
Unigene0000403	QBB01857.1	294.7	4.2e-77	QBB01857.1 beta-actin, partial [Cotesia chilonis]	sp|P10987|ACT1_DROME	290.4	1.2e-77	sp|P10987|ACT1_DROME Actin-5C OS=Drosophila melanogaster OX=7227 GN=Act5C PE=1 SV=4	7290649	290.4	1.8e-78	KOG0676	Actin and related proteins	K05692//ACTB_G1; actin beta/gamma 1	1.5e-76	290.4	dme:Dmel_CG4027	;ko04745//Phototransduction - fly//Sensory system//Organismal Systems
Unigene0000404	XP_022162866.1	1021.5	4.6e-295	XP_022162866.1 protein spinster homolog 1 isoform X1 [Myzus persicae]	sp|A2SWM2|SPNS2_DANRE	65.9	3.3e-09	sp|A2SWM2|SPNS2_DANRE Protein spinster homolog 2 OS=Danio rerio OX=7955 GN=spns2 PE=1 SV=2	7290750	495.7	1.9e-139	KOG1330	Sugar transporter/spinster transmembrane protein	K23677//SPNS; MFS transporter, Spinster family, sphingosine-1-phosphate transporter	3e-293	1013.1	dnx:107167137	--
Unigene0000405	XP_015365781.1	435.3	5.5e-119	XP_015365781.1 PREDICTED: peptidyl-prolyl cis-trans isomerase FKBP2 [Diuraphis noxia]	sp|P45878|FKBP2_MOUSE	144.4	2.9e-33	sp|P45878|FKBP2_MOUSE Peptidyl-prolyl cis-trans isomerase FKBP2 OS=Mus musculus OX=10090 GN=Fkbp2 PE=1 SV=1	7291296	285.8	1.2e-76	KOG0549	FKBP-type peptidyl-prolyl cis-trans isomerase	K09577//FKBP14; FK506-binding protein 14 [EC:5.2.1.8]	1e-119	435.3	dnx:107163068	--
Unigene0000406	XP_015366007.1	541.2	2.3e-150	XP_015366007.1 PREDICTED: myc-associated zinc finger protein [Diuraphis noxia]	sp|Q9VHJ6|ICH_DROME	70.9	1.3e-10	sp|Q9VHJ6|ICH_DROME Ichor OS=Drosophila melanogaster OX=7227 GN=ich PE=1 SV=2	7299111	70.9	2e-11	KOG1721	FOG: Zn-finger	--	--	--	--	--
Unigene0000407	XP_022174295.1	423.7	9e-116	XP_022174295.1 2-acylglycerol O-acyltransferase 2-like [Myzus persicae]	sp|Q2KHS5|MOG2A_XENLA	173.7	2.4e-42	sp|Q2KHS5|MOG2A_XENLA 2-acylglycerol O-acyltransferase 2-A OS=Xenopus laevis OX=8355 GN=mogat2-a PE=2 SV=1	7304165	159.1	9.2e-39	KOG0831	Acyl-CoA:diacylglycerol acyltransferase (DGAT)	K14457//MOGAT2; 2-acylglycerol O-acyltransferase 2 [EC:2.3.1.22]	2e-114	416.8	api:100158996	;ko04975//Fat digestion and absorption//Digestive system//Organismal Systems
Unigene0000408	XP_026815508.1	477.2	1.4e-131	XP_026815508.1 electron transfer flavoprotein subunit beta [Rhopalosiphum maidis]	sp|Q68FU3|ETFB_RAT	335.9	7.5e-91	sp|Q68FU3|ETFB_RAT Electron transfer flavoprotein subunit beta OS=Rattus norvegicus OX=10116 GN=Etfb PE=1 SV=3	7301831	369.4	9.2e-102	KOG3180	Electron transfer flavoprotein, beta subunit	K03521//fixA; electron transfer flavoprotein beta subunit	2.6e-132	477.2	rmd:113555283	--
Unigene0000409	XP_025208615.1	1100.9	0	XP_025208615.1 glutamate dehydrogenase, mitochondrial [Melanaphis sacchari]	sp|P54385|DHE3_DROME	923.3	1.9e-267	sp|P54385|DHE3_DROME Glutamate dehydrogenase, mitochondrial OS=Drosophila melanogaster OX=7227 GN=Gdh PE=1 SV=2	7301074	889	5.8e-258	KOG2250	Glutamate/leucine/phenylalanine/valine dehydrogenases	K00261//GLUD1_2; glutamate dehydrogenase (NAD(P)+) [EC:1.4.1.3]	0	1100.9	rmd:113551159	;ko00471//D-Glutamine and D-glutamate metabolism//Metabolism of other amino acids//Metabolism
Unigene0000410	XP_025192263.1	1473	0	XP_025192263.1 C-Maf-inducing protein-like [Melanaphis sacchari]	sp|Q9D486|CMIP_MOUSE	421.4	4e-116	sp|Q9D486|CMIP_MOUSE C-Maf-inducing protein OS=Mus musculus OX=10090 GN=Cmip PE=1 SV=3	--	--	--	--	--	--	--	--	--	--
Unigene0000411	XP_026804308.1	262.7	2.9e-67	XP_026804308.1 fatty acid-binding protein, muscle-like [Rhopalosiphum maidis]	sp|P41509|FABPM_LOCMI	123.6	3.1e-27	sp|P41509|FABPM_LOCMI Fatty acid-binding protein, muscle OS=Locusta migratoria OX=7004 PE=1 SV=2	7299467	134.8	2e-31	KOG4015	Fatty acid-binding protein FABP	K08752//FABP3; fatty acid-binding protein 3, muscle and heart	5.3e-68	262.7	rmd:113547917	ko03320//PPAR signaling pathway//Endocrine system//Organismal Systems
Unigene0000412	XP_026816693.1	1403.7	0	XP_026816693.1 protein BCL9 homolog [Rhopalosiphum maidis]	sp|Q961D9|BCL9_DROME	82.8	4.2e-14	sp|Q961D9|BCL9_DROME Protein BCL9 homolog OS=Drosophila melanogaster OX=7227 GN=lgs PE=1 SV=1	--	--	--	--	--	K22649//BCL9; B-cell CLL/lymphoma 9 protein	0	1403.7	rmd:113556125	--
Unigene0000413	XP_026805177.1	1771.1	0	XP_026805177.1 LOW QUALITY PROTEIN: vinculin [Rhopalosiphum maidis]	sp|O46037|VINC_DROME	1092	0	sp|O46037|VINC_DROME Vinculin OS=Drosophila melanogaster OX=7227 GN=Vinc PE=1 SV=1	7290291	1092	0	KOG3681	Alpha-catenin	K05700//VCL; vinculin	0	1771.1	rmd:113548482	;ko05146//Amoebiasis//Infectious diseases//Human Diseases
Unigene0000414	XP_025193702.1	630.9	1.6e-177	XP_025193702.1 gastrula zinc finger protein XlCGF57.1-like [Melanaphis sacchari]	--	--	--	--	7303220	55.1	7.9e-07	KOG1721	FOG: Zn-finger	K09228//KRAB; KRAB domain-containing zinc finger protein	6.4e-178	629.8	rmd:113554555	ko05168//Herpes simplex infection//Infectious diseases//Human Diseases
Unigene0000415	NP_001156095.1	172.2	4.9e-40	NP_001156095.1 cuticle protein-like precursor [Acyrthosiphon pisum]	--	--	--	--	--	--	--	--	--	--	--	--	--	--
Unigene0000416	XP_026812166.1	577.4	1e-161	XP_026812166.1 inositol polyphosphate multikinase beta-like [Rhopalosiphum maidis]	sp|O74561|YCZ8_SCHPO	63.5	7.4e-09	sp|O74561|YCZ8_SCHPO Uncharacterized inositol polyphosphate kinase C970.08 OS=Schizosaccharomyces pombe (strain 972 / ATCC 24843) OX=284812 GN=SPCC970.08 PE=1 SV=1	7296185	155.2	2.8e-37	KOG1620	Inositol polyphosphate multikinase, component of the ARGR transcription regulatory complex	K00915//IPMK; inositol-polyphosphate multikinase [EC:2.7.1.140 2.7.1.151]	1.9e-162	577.4	rmd:113553182	;ko00562//Inositol phosphate metabolism//Carbohydrate metabolism//Metabolism
Unigene0000417	XP_026807652.1	962.2	4e-277	XP_026807652.1 serine proteinase stubble-like isoform X1 [Rhopalosiphum maidis]	sp|P28175|LFC_TACTR	147.9	8e-34	sp|P28175|LFC_TACTR Limulus clotting factor C OS=Tachypleus tridentatus OX=6853 PE=1 SV=1	7299856	154.8	9.9e-37	KOG3627	Trypsin	--	--	--	--	--
Unigene0000418	XP_025196979.1	434.1	2.2e-118	XP_025196979.1 Kv channel-interacting protein 4 [Melanaphis sacchari]	sp|Q2KI69|KCIP4_BOVIN	208.4	2.9e-52	sp|Q2KI69|KCIP4_BOVIN Kv channel-interacting protein 4 OS=Bos taurus OX=9913 GN=KCNIP4 PE=2 SV=1	7301392	309.3	1.8e-83	KOG0044	Ca2+ sensor (EF-Hand superfamily)	--	--	--	--	--
Unigene0000419	--	--	--	--	--	--	--	--	--	--	--	--	--	--	--	--	--	--
Unigene0000420	XP_027849445.1	2465.3	0	XP_027849445.1 neuroglian isoform X2 [Aphis gossypii]	sp|P20241|NRG_DROME	1327.8	0	sp|P20241|NRG_DROME Neuroglian OS=Drosophila melanogaster OX=7227 GN=Nrg PE=1 SV=2	7290947	1336.6	0	KOG3513	Neural cell adhesion molecule L1	--	--	--	--	--
Unigene0000421	XP_027840615.1	537	3e-149	XP_027840615.1 WW domain-binding protein 2 isoform X1 [Aphis gossypii]	sp|Q9D529|WBP2L_MOUSE	115.2	4.3e-24	sp|Q9D529|WBP2L_MOUSE Postacrosomal sheath WW domain-binding protein OS=Mus musculus OX=10090 GN=Wbp2nl PE=2 SV=1	7294531	213.8	1.3e-54	KOG3294	WW domain binding protein WBP-2, contains GRAM domain	K22524//WBP2; WW domain-binding protein 2	5.6e-150	537	ags:114122222	--
Unigene0000422	--	--	--	--	--	--	--	--	--	--	--	--	--	--	--	--	--	--
Unigene0000423	XP_026814720.1	4024.2	0	XP_026814720.1 spectrin beta chain isoform X3 [Rhopalosiphum maidis]	sp|Q00963|SPTCB_DROME	3095.4	0	sp|Q00963|SPTCB_DROME Spectrin beta chain OS=Drosophila melanogaster OX=7227 GN=beta-Spec PE=1 SV=2	7293373	3095.4	0	KOG0517	Beta-spectrin	K06115//SPTB; spectrin beta	0	4013.8	dnx:107172624	--
Unigene0000424	KAF0754570.1	621.7	5.4e-175	KAF0754570.1 parkin coregulated gene protein isoform X1 [Aphis craccivora]	sp|Q9DAK2|PACRG_MOUSE	242.3	1.3e-62	sp|Q9DAK2|PACRG_MOUSE Parkin coregulated gene protein homolog OS=Mus musculus OX=10090 GN=Pacrg PE=1 SV=1	Hs18564317	244.2	5.2e-64	KOG3961	Uncharacterized conserved protein	--	--	--	--	--
Unigene0000425	XP_001949048.1	2558.5	0	XP_001949048.1 hemicentin-2 isoform X1 [Acyrthosiphon pisum]	sp|A2AJ76|HMCN2_MOUSE	167.9	8.1e-40	sp|A2AJ76|HMCN2_MOUSE Hemicentin-2 OS=Mus musculus OX=10090 GN=Hmcn2 PE=1 SV=1	7295749_1	767.7	3.5e-221	KOG3515	Predicted transmembrane protein of the immunoglobulin family of cell adhesion molecules	K16680//ED; echinoid	0	2558.5	api:100161316	ko04391//Hippo signaling pathway -fly//Signal transduction//Environmental Information Processing
Unigene0000426	XP_026821028.1	1115.9	0	XP_026821028.1 sodium/hydrogen exchanger 8 isoform X2 [Rhopalosiphum maidis]	sp|Q9Y2E8|SL9A8_HUMAN	563.9	3.7e-159	sp|Q9Y2E8|SL9A8_HUMAN Sodium/hydrogen exchanger 8 OS=Homo sapiens OX=9606 GN=SLC9A8 PE=1 SV=4	7296268	689.1	1.2e-197	KOG1965	Sodium/hydrogen exchanger protein	K14724//SLC9A8; solute carrier family 9 (sodium/hydrogen exchanger), member 8	0	1094.3	rmd:113559416	--
Unigene0000427	XP_022162170.1	660.2	2.6e-186	XP_022162170.1 uncharacterized protein LOC111027961 [Myzus persicae]	sp|P10605|CATB_MOUSE	164.9	5.2e-39	sp|P10605|CATB_MOUSE Cathepsin B OS=Mus musculus OX=10090 GN=Ctsb PE=1 SV=2	CE08834	211.8	5.5e-54	KOG1075	FOG: Reverse transcriptase	K01363//CTSB; cathepsin B [EC:3.4.22.1]	7.3e-135	486.9	rmd:113558910	;ko04924//Renin secretion//Endocrine system//Organismal Systems
Unigene0000428	XP_022164829.1	679.9	1.9e-192	XP_022164829.1 hydroxymethylglutaryl-CoA lyase, mitochondrial isoform X1 [Myzus persicae]	sp|Q29448|HMGCL_BOVIN	395.6	1.1e-108	sp|Q29448|HMGCL_BOVIN Hydroxymethylglutaryl-CoA lyase, mitochondrial OS=Bos taurus OX=9913 GN=HMGCL PE=2 SV=2	Hs4504427	381.7	2.4e-105	KOG2368	Hydroxymethylglutaryl-CoA lyase	K01640//E4.1.3.4; hydroxymethylglutaryl-CoA lyase [EC:4.1.3.4]	1.7e-192	677.6	api:100160586	;ko00072//Synthesis and degradation of ketone bodies//Lipid metabolism//Metabolism
Unigene0000429	XP_026810263.1	874.4	5.4e-251	XP_026810263.1 stress-induced-phosphoprotein 1 [Rhopalosiphum maidis]	sp|Q4R8N7|STIP1_MACFA	448.4	1.4e-124	sp|Q4R8N7|STIP1_MACFA Stress-induced-phosphoprotein 1 OS=Macaca fascicularis OX=9541 GN=STIP1 PE=2 SV=1	7296220	456.1	1e-127	KOG0548	Molecular co-chaperone STI1	K09553//STIP1; stress-induced-phosphoprotein 1	9.9e-252	874.4	rmd:113551896	ko05020//Prion diseases//Neurodegenerative diseases//Human Diseases
Unigene0000430	XP_015376833.1	522.3	4.2e-145	XP_015376833.1 PREDICTED: leucine-rich repeats and immunoglobulin-like domains protein 1 [Diuraphis noxia]	sp|Q06828|FMOD_HUMAN	55.5	2.2e-06	sp|Q06828|FMOD_HUMAN Fibromodulin OS=Homo sapiens OX=9606 GN=FMOD PE=1 SV=2	Hs4503763	53.5	1.2e-06	KOG0619	FOG: Leucine rich repeat	--	--	--	--	--
Unigene0000431	KAE9544223.1	1000.7	8.1e-289	KAE9544223.1 hypothetical protein AGLY_001402 [Aphis glycines]	--	--	--	--	--	--	--	--	--	--	--	--	--	--
Unigene0000432	XP_026805347.1	394.4	1.2e-106	XP_026805347.1 neuroglobin-like [Rhopalosiphum maidis]	sp|P07429|HBB1_XENTR	53.5	7.4e-06	sp|P07429|HBB1_XENTR Hemoglobin subunit beta-1 OS=Xenopus tropicalis OX=8364 GN=hbb1 PE=2 SV=2	--	--	--	--	--	K21893//NGB; neuroglobin	2.2e-107	394.4	rmd:113548592	--
Unigene0000433	XP_022169899.1	346.7	2.5e-92	XP_022169899.1 elongation of very long chain fatty acids protein AAEL008004 isoform X1 [Myzus persicae]	sp|Q1HRV8|ELVL1_AEDAE	236.9	4.2e-61	sp|Q1HRV8|ELVL1_AEDAE Elongation of very long chain fatty acids protein AAEL008004 OS=Aedes aegypti OX=7159 GN=AAEL008004 PE=2 SV=2	7296847	211.8	2.2e-54	KOG3071	Fatty acyl-CoA elongase/Polyunsaturated fatty acid specific elongation enzyme	K10250//ELOVL7; elongation of very long chain fatty acids protein 7 [EC:2.3.1.199]	8.2e-90	335.9	ags:114124683	;ko00062//Fatty acid elongation//Lipid metabolism//Metabolism
Unigene0000434	XP_026820552.1	698	7.8e-198	XP_026820552.1 potassium channel subfamily K member 15 [Rhopalosiphum maidis]	sp|Q6GMV3|PTRD1_HUMAN	129.8	1.3e-28	sp|Q6GMV3|PTRD1_HUMAN Putative peptidyl-tRNA hydrolase PTRHD1 OS=Homo sapiens OX=9606 GN=PTRHD1 PE=1 SV=1	7300403	315.8	1.9e-85	KOG1418	Tandem pore domain K+ channel	K05323//KCNKN; potassium channel subfamily K, invertebrate	1.4e-198	698	rmd:113559133	--
Unigene0000435	XP_003246082.1	1000.7	4.6e-289	XP_003246082.1 V-type proton ATPase subunit B [Acyrthosiphon pisum]	sp|P31409|VATB_DROME	953	1.7e-276	sp|P31409|VATB_DROME V-type proton ATPase subunit B OS=Drosophila melanogaster OX=7227 GN=Vha55 PE=2 SV=1	7299652	953	2.5e-277	KOG1351	Vacuolar H+-ATPase V1 sector, subunit B	K02147//ATPeV1B; V-type H+-transporting ATPase subunit B	8.5e-290	1000.7	api:100572714	;ko04966//Collecting duct acid secretion//Excretory system//Organismal Systems
Unigene0000436	XP_026822372.1	646	3.7e-182	XP_026822372.1 ankyrin repeat domain-containing protein 6-like [Rhopalosiphum maidis]	--	--	--	--	7303699	127.5	9.8e-29	KOG0504	FOG: Ankyrin repeat	K21435//ANKRD6; ankyrin repeat domain-containing protein 6	6.7e-183	646	rmd:113560595	--
Unigene0000437	XP_026820953.1	1984.1	0	XP_026820953.1 dual 3',5'-cyclic-AMP and -GMP phosphodiesterase 11-like isoform X1 [Rhopalosiphum maidis]	sp|Q9VJ79|PDE11_DROME	1103.2	0	sp|Q9VJ79|PDE11_DROME Dual 3',5'-cyclic-AMP and -GMP phosphodiesterase 11 OS=Drosophila melanogaster OX=7227 GN=Pde11 PE=1 SV=4	7298454	1062	0	KOG3689	Cyclic nucleotide phosphodiesterase	K13298//PDE11; dual 3',5'-cyclic-AMP and -GMP phosphodiesterase 11 [EC:3.1.4.17 3.1.4.35]	0	1984.1	rmd:113559385	;ko05032//Morphine addiction//Substance dependence//Human Diseases
Unigene0000438	XP_022160946.1	537.3	1.5e-149	XP_022160946.1 transmembrane protein 205-like [Myzus persicae]	--	--	--	--	7295546	162.9	1.7e-39	KOG2886	Uncharacterized conserved protein	--	--	--	--	--
Unigene0000439	XP_026815289.1	861.3	3.6e-247	XP_026815289.1 heat shock protein 70 A1-like [Rhopalosiphum maidis]	sp|O97125|HSP68_DROME	677.6	1.1e-193	sp|O97125|HSP68_DROME Heat shock protein 68 OS=Drosophila melanogaster OX=7227 GN=Hsp68 PE=1 SV=1	7301096	677.6	1.7e-194	KOG0101	Molecular chaperones HSP70/HSC70, HSP70 superfamily	K03283//HSPA1s; heat shock 70kDa protein 1/2/6/8	6.7e-248	861.3	rmd:113555144	;ko05145//Toxoplasmosis//Infectious diseases//Human Diseases
Unigene0000440	KAF0768941.1	1153.7	0	KAF0768941.1 XK-related protein [Aphis craccivora]	sp|P08841|TBB3_DROME	832.8	6.9e-240	sp|P08841|TBB3_DROME Tubulin beta-3 chain OS=Drosophila melanogaster OX=7227 GN=betaTub60D PE=2 SV=2	7291772	826.2	9.7e-239	KOG1375	Beta tubulin	K07375//TUBB; tubulin beta	1.6e-266	924.9	api:100159654	;ko04540//Gap junction//Cellular community - eukaryotes//Cellular Processes
Unigene0000441	KAF0691406.1	855.9	6.9e-245	KAF0691406.1 Uncharacterized protein FWK35_00036669, partial [Aphis craccivora]	sp|Q7LHG5|YI31B_YEAST	372.9	2.7e-101	sp|Q7LHG5|YI31B_YEAST Transposon Ty3-I Gag-Pol polyprotein OS=Saccharomyces cerevisiae (strain ATCC 204508 / S288c) OX=559292 GN=TY3B-I PE=1 SV=2	At2g10780	409.1	5e-113	KOG0017	FOG: Transposon-encoded proteins with TYA, reverse transcriptase, integrase domains in various combinations	--	--	--	--	--
Unigene0000442	XP_026815698.1	3044.6	0	XP_026815698.1 rho GTPase-activating protein 21-B isoform X3 [Rhopalosiphum maidis]	sp|Q6DFG0|RH21A_XENLA	272.7	3.3e-71	sp|Q6DFG0|RH21A_XENLA Rho GTPase-activating protein 21-A OS=Xenopus laevis OX=8355 GN=arhgap21-a PE=2 SV=1	Hs20977541	266.9	2.7e-70	KOG4407	Predicted Rho GTPase-activating protein	K20315//ARHGAP21_23; Rho GTPase-activating protein 21/23	0	3026.1	rmd:113555524	--
Unigene0000443	XP_026819712.1	1317	0	XP_026819712.1 netrin unc-6-like [Rhopalosiphum maidis]	sp|Q90922|NET1_CHICK	674.9	1.8e-192	sp|Q90922|NET1_CHICK Netrin-1 OS=Gallus gallus OX=9031 GN=NTN1 PE=1 SV=1	Hs4758840	673.7	6.1e-193	KOG3512	Netrin, axonal chemotropic factor	K06843//NTN1; netrin 1	0	1317	rmd:113558455	;ko04360//Axon guidance//Development//Organismal Systems
Unigene0000444	XP_026820528.1	3233.4	0	XP_026820528.1 unconventional myosin-XVIIIa-like isoform X1 [Rhopalosiphum maidis]	sp|Q92614|MY18A_HUMAN	608.2	3.7e-172	sp|Q92614|MY18A_HUMAN Unconventional myosin-XVIIIa OS=Homo sapiens OX=9606 GN=MYO18A PE=1 SV=3	7300103	857.8	4.1e-248	KOG0161	Myosin class II heavy chain	K10362//MYO18; myosin XVIII	0	3233.4	rmd:113559119	--
Unigene0000445	XP_026807612.1	2203.3	0	XP_026807612.1 uncharacterized protein LOC113550137 isoform X1 [Rhopalosiphum maidis]	sp|Q8R059|GALE_MOUSE	411.8	4.1e-113	sp|Q8R059|GALE_MOUSE UDP-glucose 4-epimerase OS=Mus musculus OX=10090 GN=Gale PE=1 SV=1	7291983	409.1	4e-113	KOG1371	UDP-glucose 4-epimerase/UDP-sulfoquinovose synthase	K01784//galE; UDP-glucose 4-epimerase [EC:5.1.3.2]	4e-210	737.6	rmd:113550139	;ko00052//Galactose metabolism//Carbohydrate metabolism//Metabolism
Unigene0000446	--	--	--	--	sp|Q941L0|CESA3_ARATH	302.8	2.6e-81	sp|Q941L0|CESA3_ARATH Cellulose synthase A catalytic subunit 3 [UDP-forming] OS=Arabidopsis thaliana OX=3702 GN=CESA3 PE=1 SV=2	--	--	--	--	--	--	--	--	--	--
Unigene0000447	XP_015374974.1	975.3	2.4e-281	XP_015374974.1 PREDICTED: 4-aminobutyrate aminotransferase, mitochondrial [Diuraphis noxia]	sp|P80147|GABT_PIG	554.7	1.5e-156	sp|P80147|GABT_PIG 4-aminobutyrate aminotransferase, mitochondrial OS=Sus scrofa OX=9823 GN=ABAT PE=1 SV=2	7293712	618.6	1.3e-176	KOG1405	4-aminobutyrate aminotransferase	K13524//ABAT; 4-aminobutyrate aminotransferase / (S)-3-amino-2-methylpropionate transaminase [EC:2.6.1.19 2.6.1.22]	4.4e-282	975.3	dnx:107169673	;ko00650//Butanoate metabolism//Carbohydrate metabolism//Metabolism
Unigene0000448	XP_026805409.1	2185.6	0	XP_026805409.1 regulator of nonsense transcripts 1 [Rhopalosiphum maidis]	sp|Q9VYS3|RENT1_DROME	1433.7	0	sp|Q9VYS3|RENT1_DROME Regulator of nonsense transcripts 1 homolog OS=Drosophila melanogaster OX=7227 GN=Upf1 PE=1 SV=2	Hs18375673	1441	0	KOG1802	RNA helicase nonsense mRNA reducing factor (pNORF1)	K14326//UPF1; regulator of nonsense transcripts 1 [EC:3.6.4.-]	0	1819.7	api:100160197	;ko03015//mRNA surveillance pathway//Translation//Genetic Information Processing
Unigene0000449	XP_026806598.1	922.2	2.2e-265	XP_026806598.1 putative inorganic phosphate cotransporter [Rhopalosiphum maidis]	sp|O61369|PICO_DROAN	290.8	3.7e-77	sp|O61369|PICO_DROAN Putative inorganic phosphate cotransporter OS=Drosophila ananassae OX=7217 GN=Picot PE=3 SV=1	7302554	347.4	4.9e-95	KOG2532	Permease of the major facilitator superfamily	K12301//SLC17A5; MFS transporter, ACS family, solute carrier family 17 (sodium-dependent inorganic phosphate cotransporter), member 5	1.3e-152	545	rmd:113551429	ko04142//Lysosome//Transport and catabolism//Cellular Processes
Unigene0000450	XP_025206156.1	124	5.5e-26	XP_025206156.1 actin, muscle-like [Melanaphis sacchari]	sp|O17503|ACTC_BRALA	120.9	7e-27	sp|O17503|ACTC_BRALA Actin, cytoplasmic OS=Branchiostoma lanceolatum OX=7740 PE=2 SV=1	Hs4501885	120.6	1.4e-27	KOG0676	Actin and related proteins	K05692//ACTB_G1; actin beta/gamma 1	1.3e-26	123.6	mdo:100028958	;ko04745//Phototransduction - fly//Sensory system//Organismal Systems
Unigene0000451	XP_026822307.1	1442.9	0	XP_026822307.1 inter-alpha-trypsin inhibitor heavy chain H4-like isoform X1 [Rhopalosiphum maidis]	sp|Q3T052|ITIH4_BOVIN	357.5	4.9e-97	sp|Q3T052|ITIH4_BOVIN Inter-alpha-trypsin inhibitor heavy chain H4 OS=Bos taurus OX=9913 GN=ITIH4 PE=1 SV=1	CE24860	52.8	3.9e-06	KOG2353	L-type voltage-dependent Ca2+ channel, alpha2/delta subunit	--	--	--	--	--
Unigene0000452	KAE9544267.1	712.2	1.2e-201	KAE9544267.1 hypothetical protein AGLY_001446 [Aphis glycines]	sp|Q29099|PTBP1_PIG	333.6	1.8e-89	sp|Q29099|PTBP1_PIG Polypyrimidine tract-binding protein 1 OS=Sus scrofa OX=9823 GN=PTBP1 PE=2 SV=1	7302108	378.6	7.2e-104	KOG1190	Polypyrimidine tract-binding protein	K13218//PTBP1; polypyrimidine tract-binding protein 1	8.9e-199	700.3	rmd:113549443	--
Unigene0000453	XP_021102528.1	366.3	1.6e-98	XP_021102528.1 myosin regulatory light polypeptide 9 isoform X1 [Heterocephalus glaber]	sp|Q9CQ19|MYL9_MOUSE	350.1	1.8e-95	sp|Q9CQ19|MYL9_MOUSE Myosin regulatory light polypeptide 9 OS=Mus musculus OX=10090 GN=Myl9 PE=1 SV=3	Hs13630186	348.2	1e-95	KOG0031	Myosin regulatory light chain, EF-Hand protein superfamily	K12755//MYL9; myosin regulatory light chain 9	2.9e-99	366.3	rbb:108523051	;ko04270//Vascular smooth muscle contraction//Circulatory system//Organismal Systems
Unigene0000454	XP_026814295.1	1028.5	4.8e-297	XP_026814295.1 ecdysone-inducible protein E75 isoform X1 [Rhopalosiphum maidis]	sp|O01639|E75_CHOFU	434.5	4.5e-120	sp|O01639|E75_CHOFU Ecdysone-inducible protein E75 OS=Choristoneura fumiferana OX=7141 GN=E75 PE=2 SV=1	7293920	371.7	5.4e-102	KOG3575	FOG: Hormone receptors	K08701//NR1D3; nuclear receptor subfamily 1 group D member 3	8.7e-298	1028.5	rmd:113554586	--
Unigene0000455	XP_026815425.1	1280.4	0	XP_026815425.1 nuclear protein localization protein 4 homolog [Rhopalosiphum maidis]	sp|Q9VBP9|NPL4_DROME	709.5	4.3e-203	sp|Q9VBP9|NPL4_DROME Nuclear protein localization protein 4 homolog OS=Drosophila melanogaster OX=7227 GN=Npl4 PE=1 SV=3	Hs8923609	650.2	4.6e-186	KOG2834	Nuclear pore complex, rNpl4 component (sc Npl4)	K14015//NPLOC4; nuclear protein localization protein 4 homolog	0	1280.4	rmd:113555235	ko04141//Protein processing in endoplasmic reticulum//Folding, sorting and degradation//Genetic Information Processing
Unigene0000456	XP_026820728.1	496.5	9.2e-137	XP_026820728.1 collagen alpha-2(IV) chain isoform X2 [Rhopalosiphum maidis]	sp|P27393|CO4A2_ASCSU	392.1	3.6e-107	sp|P27393|CO4A2_ASCSU Collagen alpha-2(IV) chain OS=Ascaris suum OX=6253 PE=2 SV=1	CE04334	379.4	3.7e-104	KOG3544	Collagens (type IV and type XIII), and related proteins	K06237//COL4A; collagen, type IV, alpha	1.7e-137	496.5	rmd:113559264	;ko05222//Small cell lung cancer//Cancers//Human Diseases
Unigene0000457	XP_008182083.1	1296.6	0	XP_008182083.1 uncharacterized protein K02A2.6-like [Acyrthosiphon pisum]	sp|P0CT41|TF212_SCHPO	311.6	6.6e-83	sp|P0CT41|TF212_SCHPO Transposon Tf2-12 polyprotein OS=Schizosaccharomyces pombe (strain 972 / ATCC 24843) OX=284812 GN=Tf2-12 PE=3 SV=1	At2g10780	370.9	1.4e-101	KOG0017	FOG: Transposon-encoded proteins with TYA, reverse transcriptase, integrase domains in various combinations	K20478//GOLGB1; golgin subfamily B member 1	6.7e-153	547.7	pxy:105381841	--
Unigene0000458	XP_004446859.2	1415.2	0	XP_004446859.2 endoplasmin [Dasypus novemcinctus]	sp|P14625|ENPL_HUMAN	1396.3	0	sp|P14625|ENPL_HUMAN Endoplasmin OS=Homo sapiens OX=9606 GN=HSP90B1 PE=1 SV=1	Hs4507677	1396.3	0	KOG0020	Endoplasmic reticulum glucose-regulated protein (GRP94/endoplasmin), HSP90 family	K09487//HSP90B; heat shock protein 90kDa beta	0	1396.3	hsa:7184	;ko04657//IL-17 signaling pathway//Immune system//Organismal Systems
Unigene0000459	XP_026804902.1	1001.1	7e-289	XP_026804902.1 amidophosphoribosyltransferase-like [Rhopalosiphum maidis]	sp|Q27601|PUR1_DROME	694.5	2.1e-198	sp|Q27601|PUR1_DROME Amidophosphoribosyltransferase OS=Drosophila melanogaster OX=7227 GN=Prat PE=1 SV=2	7298959	694.5	3.1e-199	KOG0572	Glutamine phosphoribosylpyrophosphate amidotransferase	K00764//purF; amidophosphoribosyltransferase [EC:2.4.2.14]	1.3e-289	1001.1	rmd:113548299	;ko00250//Alanine, aspartate and glutamate metabolism//Amino acid metabolism//Metabolism
Unigene0000460	XP_022173212.1	292	2.6e-76	XP_022173212.1 putative inorganic phosphate cotransporter isoform X1 [Myzus persicae]	sp|O82390|ANTR1_ARATH	110.9	1.2e-23	sp|O82390|ANTR1_ARATH Sodium-dependent phosphate transport protein 1, chloroplastic OS=Arabidopsis thaliana OX=3702 GN=ANTR1 PE=1 SV=1	7298079	129.4	5e-30	KOG2532	Permease of the major facilitator superfamily	K08193//SLC17A; MFS transporter, ACS family, solute carrier family 17 (sodium-dependent inorganic phosphate cotransporter), other	1.5e-35	154.1	csol:105368946	--
Unigene0000461	KAF0770223.1	112.1	4.8e-22	KAF0770223.1 ACYPI005624 protein, partial [Aphis craccivora]	--	--	--	--	--	--	--	--	--	--	--	--	--	--
Unigene0000462	VDD97764.1	159.1	7.1e-36	VDD97764.1 unnamed protein product [Enterobius vermicularis]	--	--	--	--	--	--	--	--	--	--	--	--	--	--
Unigene0000463	VDD97764.1	271.2	2.2e-69	VDD97764.1 unnamed protein product [Enterobius vermicularis]	--	--	--	--	--	--	--	--	--	--	--	--	--	--
Unigene0000464	TNV71364.1	82.8	2.9e-13	TNV71364.1 hypothetical protein FGO68_gene16112 [Halteria grandinella]	--	--	--	--	--	--	--	--	--	--	--	--	--	--
Unigene0000465	XP_009007421.1	255	3.6e-65	XP_009007421.1 PREDICTED: 40S ribosomal protein S20, partial [Callithrix jacchus]	sp|Q3ZBH8|RS20_BOVIN	231.1	8.2e-60	sp|Q3ZBH8|RS20_BOVIN 40S ribosomal protein S20 OS=Bos taurus OX=9913 GN=RPS20 PE=3 SV=1	Hs4506697	231.1	1.2e-60	KOG0900	40S ribosomal protein S20	K02969//RP-S20e; small subunit ribosomal protein S20e	6.5e-66	255	cjc:100386128	ko03010//Ribosome//Translation//Genetic Information Processing
Unigene0000466	XP_026804770.1	1300.8	0	XP_026804770.1 ataxin-2 homolog isoform X1 [Rhopalosiphum maidis]	sp|Q29A33|ATX2_DROPS	163.7	1.4e-38	sp|Q29A33|ATX2_DROPS Ataxin-2 homolog OS=Drosophila pseudoobscura pseudoobscura OX=46245 GN=Atx2 PE=3 SV=2	7300024	163.3	2.8e-39	KOG2375	Protein interacting with poly(A)-binding protein	K23625//ATXN2_2L; ataxin 2/2L	0	1300.8	rmd:113548211	;ko04711//Circadian rhythm - fly//Environmental adaptation//Organismal Systems
Unigene0000467	XP_026810855.1	772.3	2e-220	XP_026810855.1 glucose-fructose oxidoreductase domain-containing protein 1 [Rhopalosiphum maidis]	sp|Q6P4M5|GFOD1_XENTR	372.9	5.2e-102	sp|Q6P4M5|GFOD1_XENTR Glucose-fructose oxidoreductase domain-containing protein 1 OS=Xenopus tropicalis OX=8364 GN=gfod1 PE=2 SV=1	7296043	422.9	6.6e-118	KOG2742	Predicted oxidoreductase	--	--	--	--	--
Unigene0000468	XP_025204349.1	1064.3	7.8e-308	XP_025204349.1 angiomotin isoform X1 [Melanaphis sacchari]	sp|Q4VCS5|AMOT_HUMAN	144.1	1.2e-32	sp|Q4VCS5|AMOT_HUMAN Angiomotin OS=Homo sapiens OX=9606 GN=AMOT PE=1 SV=1	--	--	--	--	--	--	--	--	--	--
Unigene0000469	XP_026822056.1	943.7	8e-272	XP_026822056.1 probable citrate synthase 2, mitochondrial [Rhopalosiphum maidis]	sp|Q17GM7|CISY1_AEDAE	713.8	2e-204	sp|Q17GM7|CISY1_AEDAE Probable citrate synthase 1, mitochondrial OS=Aedes aegypti OX=7159 GN=AAEL002956 PE=3 SV=1	7290712	685.6	8.8e-197	KOG2617	Citrate synthase	K01647//CS; citrate synthase [EC:2.3.3.1]	1.5e-272	943.7	rmd:113560400	;ko01210//2-Oxocarboxylic acid metabolism//Global and overview maps//Metabolism
Unigene0000470	XP_025193798.1	1927.9	0	XP_025193798.1 disheveled-associated activator of morphogenesis 1 isoform X2 [Melanaphis sacchari]	sp|Q9Y4D1|DAAM1_HUMAN	827.8	1.9e-238	sp|Q9Y4D1|DAAM1_HUMAN Disheveled-associated activator of morphogenesis 1 OS=Homo sapiens OX=9606 GN=DAAM1 PE=1 SV=2	7290137	968.4	1.4e-281	KOG1922	Rho GTPase effector BNI1 and related formins	K04512//DAAM; dishevelled associated activator of morphogenesis	0	1922.9	rmd:113556628	ko04310//Wnt signaling pathway//Signal transduction//Environmental Information Processing
Unigene0000471	XP_026815497.1	1421	0	XP_026815497.1 eukaryotic translation initiation factor 3 subunit C [Rhopalosiphum maidis]	sp|B0W0S3|EIF3C_CULQU	977.2	1.4e-283	sp|B0W0S3|EIF3C_CULQU Eukaryotic translation initiation factor 3 subunit C OS=Culex quinquefasciatus OX=7176 GN=eIF3-S8 PE=3 SV=1	7302740	938.3	1.1e-272	KOG1076	Translation initiation factor 3, subunit c (eIF-3c)	K03252//EIF3C; translation initiation factor 3 subunit C	0	1421	rmd:113555274	ko03013//RNA transport//Translation//Genetic Information Processing
Unigene0000472	XP_026807198.1	975.7	3.1e-281	XP_026807198.1 uncharacterized protein LOC113549889 isoform X2 [Rhopalosiphum maidis]	sp|Q5YLG1|GUNA_BACPU	343.2	1.2e-92	sp|Q5YLG1|GUNA_BACPU Endoglucanase A OS=Bacillus pumilus OX=1408 GN=eglA PE=1 SV=1	Hs4506031	285	5.7e-76	KOG2541	Palmitoyl protein thioesterase	K01179//E3.2.1.4; endoglucanase [EC:3.2.1.4]	1.2e-279	968	rmd:113549889	;ko00500//Starch and sucrose metabolism//Carbohydrate metabolism//Metabolism
Unigene0000473	XP_026804280.1	997.3	5.9e-288	XP_026804280.1 probable 28S rRNA (cytosine-C(5))-methyltransferase [Rhopalosiphum maidis]	sp|Q922K7|NOP2_MOUSE	531.9	1e-149	sp|Q922K7|NOP2_MOUSE Probable 28S rRNA (cytosine-C(5))-methyltransferase OS=Mus musculus OX=10090 GN=Nop2 PE=1 SV=1	7303448	548.1	2.1e-155	KOG1122	tRNA and rRNA cytosine-C5-methylase (nucleolar protein NOL1/NOP2)	K14835//NOP2; 25S rRNA (cytosine2870-C5)-methyltransferase [EC:2.1.1.310]	1.1e-288	997.3	rmd:113547902	--
Unigene0000474	KAE9532124.1	856.3	1.3e-245	KAE9532124.1 hypothetical protein AGLY_010326 [Aphis glycines]	sp|Q5F3D7|UTP15_CHICK	269.6	7.6e-71	sp|Q5F3D7|UTP15_CHICK U3 small nucleolar RNA-associated protein 15 homolog OS=Gallus gallus OX=9031 GN=UTP15 PE=2 SV=1	7290304	286.6	9e-77	KOG0310	Conserved WD40 repeat-containing protein	K14549//UTP15; U3 small nucleolar RNA-associated protein 15	2.3e-246	856.3	ags:114126344	ko03008//Ribosome biogenesis in eukaryotes//Translation//Genetic Information Processing
Unigene0000475	EDL36629.1	135.6	1.6e-29	EDL36629.1 mCG7602, partial [Mus musculus]	sp|P62276|RS29_BOVIN	128.3	3.9e-29	sp|P62276|RS29_BOVIN 40S ribosomal protein S29 OS=Bos taurus OX=9913 GN=RPS29 PE=3 SV=2	Hs4506717	128.3	5.8e-30	KOG3506	40S ribosomal protein S29	K02980//RP-S29e; small subunit ribosomal protein S29e	3.3e-29	132.1	nfu:107378080	ko03010//Ribosome//Translation//Genetic Information Processing
Unigene0000476	XP_015376390.1	1802.7	0	XP_015376390.1 PREDICTED: alpha-actinin, sarcomeric isoform X2 [Diuraphis noxia]	sp|P18091|ACTN_DROME	1602.8	0	sp|P18091|ACTN_DROME Alpha-actinin, sarcomeric OS=Drosophila melanogaster OX=7227 GN=Actn PE=1 SV=2	7290243	1606.7	0	KOG0035	Ca2+-binding actin-bundling protein (actinin), alpha chain (EF-Hand protein superfamily)	K05699//ACTN1_4; actinin alpha 1/4	0	1786.5	dnx:107170710	;ko05322//Systemic lupus erythematosus//Immune diseases//Human Diseases
Unigene0000477	XP_026812543.1	456.8	3.6e-125	XP_026812543.1 angiomotin-like [Rhopalosiphum maidis]	--	--	--	--	--	--	--	--	--	--	--	--	--	--
Unigene0000478	XP_026805613.1	1367.8	0	XP_026805613.1 probable multidrug resistance-associated protein lethal(2)03659 [Rhopalosiphum maidis]	sp|P91660|L259_DROME	524.2	5.9e-147	sp|P91660|L259_DROME Probable multidrug resistance-associated protein lethal(2)03659 OS=Drosophila melanogaster OX=7227 GN=l(2)03659 PE=2 SV=4	7300555	625.5	2.8e-178	KOG0054	Multidrug resistance-associated protein/mitoxantrone resistance protein, ABC superfamily	K05673//ABCC4; ATP-binding cassette, subfamily C (CFTR/MRP), member 4	0	1367.8	rmd:113548765	;ko01523//Antifolate resistance//Drug resistance//Human Diseases
Unigene0000479	XP_026808003.1	674.5	1.1e-190	XP_026808003.1 probable pyruvate dehydrogenase E1 component subunit alpha, mitochondrial [Rhopalosiphum maidis]	sp|P52899|ODPA_CAEEL	481.1	2.8e-134	sp|P52899|ODPA_CAEEL Probable pyruvate dehydrogenase E1 component subunit alpha, mitochondrial OS=Caenorhabditis elegans OX=6239 GN=T05H10.6 PE=3 SV=1	7290525	482.6	1.4e-135	KOG0225	Pyruvate dehydrogenase E1, alpha subunit	K00161//PDHA; pyruvate dehydrogenase E1 component alpha subunit [EC:1.2.4.1]	2.1e-191	674.5	rmd:113550401	;ko05230//Central carbon metabolism in cancer//Cancers//Human Diseases
Unigene0000480	KAF0771638.1	890.6	1.5e-255	KAF0771638.1 early growth response protein 1-like [Aphis craccivora]	sp|Q06889|EGR3_HUMAN	112.1	5e-23	sp|Q06889|EGR3_HUMAN Early growth response protein 3 OS=Homo sapiens OX=9606 GN=EGR3 PE=2 SV=1	7300332	182.6	4.5e-45	KOG1721	FOG: Zn-finger	K09203//EGR1; early growth response protein 1	1.6e-251	874.8	ags:114129534	;ko05020//Prion diseases//Neurodegenerative diseases//Human Diseases
Unigene0000481	XP_026463682.1	226.1	2e-56	XP_026463682.1 LOW QUALITY PROTEIN: coatomer subunit beta' [Ctenocephalides felis]	sp|Q9CAA0|COB21_ARATH	322.4	3.1e-87	sp|Q9CAA0|COB21_ARATH Coatomer subunit beta'-1 OS=Arabidopsis thaliana OX=3702 GN=At1g79990 PE=2 SV=2	At1g79990	322.4	4.7e-88	KOG0276	Vesicle coat complex COPI, beta' subunit	K17302//COPB2; coatomer subunit beta'	1.5e-53	214.2	epa:110251465	--
Unigene0000482	XP_026807067.1	599	3.5e-168	XP_026807067.1 LOW QUALITY PROTEIN: sulfotransferase family cytosolic 1B member 1 [Rhopalosiphum maidis]	sp|A0A173GP47|LST_PHOPY	213	8e-54	sp|A0A173GP47|LST_PHOPY Luciferin sulfotransferase OS=Photinus pyralis OX=7054 GN=LST PE=1 SV=1	7299146	315.5	1.7e-85	KOG1584	Sulfotransferase	--	--	--	--	--
Unigene0000483	XP_023250801.1	122.9	1.6e-25	XP_023250801.1 60S ribosomal protein L38 [Seriola lalandi dorsalis]	sp|O22860|RL38_ARATH	134	1e-30	sp|O22860|RL38_ARATH 60S ribosomal protein L38 OS=Arabidopsis thaliana OX=3702 GN=RPL38A PE=3 SV=1	At2g43460	134	1.6e-31	KOG3499	60S ribosomal protein L38	K02923//RP-L38e; large subunit ribosomal protein L38e	2.9e-26	122.9	slal:111645728	ko03010//Ribosome//Translation//Genetic Information Processing
Unigene0000484	XP_026810267.1	1284.6	0	XP_026810267.1 polycomb protein Scm [Rhopalosiphum maidis]	sp|Q9VHA0|SCM_DROME	419.9	6e-116	sp|Q9VHA0|SCM_DROME Polycomb protein Scm OS=Drosophila melanogaster OX=7227 GN=Scm PE=1 SV=2	7299222	416.4	9.9e-116	KOG3766	Polycomb group protein SCM/L(3)MBT (tumor-supressor in Drosophila and humans)	K11461//SCMH1; polycomb protein SCMH1	0	1284.6	rmd:113551900	--
Unigene0000485	XP_026823240.1	1566.2	0	XP_026823240.1 glutamate receptor ionotropic, kainate 3-like isoform X2 [Rhopalosiphum maidis]	sp|Q13002|GRIK2_HUMAN	570.9	7.1e-161	sp|Q13002|GRIK2_HUMAN Glutamate receptor ionotropic, kainate 2 OS=Homo sapiens OX=9606 GN=GRIK2 PE=1 SV=1	7300670	664.1	9.2e-190	KOG1052	Glutamate-gated kainate-type ion channel receptor subunit GluR5 and related subunits	K05313//GRIN; glutamate receptor, ionotropic, invertebrate	0	1497.3	rmd:113561169	--
Unigene0000486	XP_004362235.1	326.6	1.7e-86	XP_004362235.1 S60 ribosomal protein L10 [Cavenderia fasciculata]	sp|Q9SPB3|RL10_VITRI	432.6	3.3e-120	sp|Q9SPB3|RL10_VITRI 60S ribosomal protein L10 OS=Vitis riparia OX=96939 GN=RPL10 PE=2 SV=1	At1g26910	415.2	8.2e-116	KOG0857	60s ribosomal protein L10	K02866//RP-L10e; large subunit ribosomal protein L10e	2.7e-86	323.6	epa:110239932	ko03010//Ribosome//Translation//Genetic Information Processing
Unigene0000487	XP_025195195.1	790.4	1.1e-225	XP_025195195.1 hepatoma-derived growth factor-related protein 2-like [Melanaphis sacchari]	sp|Q8VHK7|HDGF_RAT	86.3	1.5e-15	sp|Q8VHK7|HDGF_RAT Hepatoma-derived growth factor OS=Rattus norvegicus OX=10116 GN=Hdgf PE=1 SV=2	Hs14249158	76.3	2.3e-13	KOG1904	Transcription coactivator	--	--	--	--	--
Unigene0000488	XP_026822295.1	679.5	4.7e-192	XP_026822295.1 LOW QUALITY PROTEIN: transcription factor Sp9 [Rhopalosiphum maidis]	sp|Q8IXZ3|SP8_HUMAN	142.5	3.1e-32	sp|Q8IXZ3|SP8_HUMAN Transcription factor Sp8 OS=Homo sapiens OX=9606 GN=SP8 PE=1 SV=3	7291083	210.7	1.4e-53	KOG1721	FOG: Zn-finger	K09198//SP8; transcription factor Sp8	8.5e-193	679.5	rmd:113560554	--
Unigene0000489	XP_026805613.1	721.8	3.1e-205	XP_026805613.1 probable multidrug resistance-associated protein lethal(2)03659 [Rhopalosiphum maidis]	sp|P91660|L259_DROME	439.1	6.1e-122	sp|P91660|L259_DROME Probable multidrug resistance-associated protein lethal(2)03659 OS=Drosophila melanogaster OX=7227 GN=l(2)03659 PE=2 SV=4	7297388	469.2	8.2e-132	KOG0054	Multidrug resistance-associated protein/mitoxantrone resistance protein, ABC superfamily	K05673//ABCC4; ATP-binding cassette, subfamily C (CFTR/MRP), member 4	5.8e-206	721.8	rmd:113548765	;ko01523//Antifolate resistance//Drug resistance//Human Diseases
Unigene0000490	DAA06115.1	715.3	2.4e-203	DAA06115.1 TPA_inf: cathepsin B [Myzus persicae]	sp|P00787|CATB_RAT	257.3	2.7e-67	sp|P00787|CATB_RAT Cathepsin B OS=Rattus norvegicus OX=10116 GN=Ctsb PE=1 SV=2	7292926	262.7	9.5e-70	KOG1543	Cysteine proteinase Cathepsin L	K01363//CTSB; cathepsin B [EC:3.4.22.1]	4e-165	585.9	api:100144791	;ko04924//Renin secretion//Endocrine system//Organismal Systems
Unigene0000491	XP_025200993.1	1557.3	0	XP_025200993.1 protein transport protein Sec24D isoform X1 [Melanaphis sacchari]	sp|P53992|SC24C_HUMAN	882.5	8.1e-255	sp|P53992|SC24C_HUMAN Protein transport protein Sec24C OS=Homo sapiens OX=9606 GN=SEC24C PE=1 SV=3	7295985	948.3	1.8e-275	KOG1984	Vesicle coat complex COPII, subunit SFB3	K14007//SEC24; protein transport protein SEC24	0	1555.8	ags:114131086	;ko05130//Pathogenic Escherichia coli infection//Infectious diseases//Human Diseases
Unigene0000492	XP_026812219.1	1298.9	0	XP_026812219.1 nuclear pore complex protein Nup85 [Rhopalosiphum maidis]	sp|Q6DBY0|NUP85_DANRE	294.7	2.9e-78	sp|Q6DBY0|NUP85_DANRE Nuclear pore complex protein Nup85 OS=Danio rerio OX=7955 GN=nup85 PE=2 SV=1	Hs13376259	271.6	4e-72	KOG2271	Nuclear pore complex component (sc Nup85)	K14304//NUP85; nuclear pore complex protein Nup85	0	1298.9	rmd:113553215	ko03013//RNA transport//Translation//Genetic Information Processing
Unigene0000493	--	--	--	--	--	--	--	--	--	--	--	--	--	--	--	--	--	--
Unigene0000494	XP_026807326.1	592.4	3e-166	XP_026807326.1 uncharacterized protein LOC113549973 [Rhopalosiphum maidis]	sp|O32210|GR_BACSU	176	1e-42	sp|O32210|GR_BACSU Glyoxal reductase OS=Bacillus subtilis (strain 168) OX=224308 GN=yvgN PE=1 SV=1	CE01200	209.5	1.2e-53	KOG1577	Aldo/keto reductase family proteins	--	--	--	--	--
Unigene0000495	XP_004339280.1	240.7	1.3e-60	XP_004339280.1 phosphoenolpyruvate carboxylase [Acanthamoeba castellanii str. Neff] [Acanthamoeba castellanii]	sp|Q9MAH0|CAPP1_ARATH	528.9	3.6e-149	sp|Q9MAH0|CAPP1_ARATH Phosphoenolpyruvate carboxylase 1 OS=Arabidopsis thaliana OX=3702 GN=PPC1 PE=1 SV=1	--	--	--	--	--	K01595//ppc; phosphoenolpyruvate carboxylase [EC:4.1.1.31]	1.1e-53	215.3	pxy:105396558	;ko00620//Pyruvate metabolism//Carbohydrate metabolism//Metabolism
Unigene0000496	KAF0751719.1	1729.9	0	KAF0751719.1 catenin alpha isoform X2, partial [Aphis craccivora]	sp|P35220|CTNA_DROME	1397.5	0	sp|P35220|CTNA_DROME Catenin alpha OS=Drosophila melanogaster OX=7227 GN=alpha-Cat PE=1 SV=2	7289861	1397.5	0	KOG3681	Alpha-catenin	K05691//CTNNA; catenin alpha	0	1717.2	api:100161018	;ko05213//Endometrial cancer//Cancers//Human Diseases
Unigene0000497	XP_026810649.1	804.7	4.2e-230	XP_026810649.1 uncharacterized protein LOC113552139 [Rhopalosiphum maidis]	--	--	--	--	--	--	--	--	--	--	--	--	--	--
Unigene0000498	XP_026813694.1	1471.4	0	XP_026813694.1 protein shuttle craft-like isoform X1 [Rhopalosiphum maidis]	sp|P40798|STC_DROME	561.2	2.3e-158	sp|P40798|STC_DROME Protein shuttle craft OS=Drosophila melanogaster OX=7227 GN=stc PE=1 SV=2	7298207	561.2	3.4e-159	KOG1952	Transcription factor NF-X1, contains NFX-type Zn2+-binding and R3H domains	K12236//NFX1; transcriptional repressor NF-X1	0	1471.4	rmd:113554171	ko05165//Human papillomavirus infection//Infectious diseases//Human Diseases
Unigene0000499	XP_025324609.1	248.8	3e-63	XP_025324609.1 ATP-dependent RNA helicase DDX3X isoform X3 [Canis lupus dingo]	sp|O00571|DDX3X_HUMAN	248.8	4.5e-65	sp|O00571|DDX3X_HUMAN ATP-dependent RNA helicase DDX3X OS=Homo sapiens OX=9606 GN=DDX3X PE=1 SV=3	Hs13514813	247.7	1.5e-65	KOG0335	ATP-dependent RNA helicase	K11594//DDX3X; ATP-dependent RNA helicase DDX3X [EC:3.6.4.13]	5.6e-64	248.8	hsa:1654	;ko04622//RIG-I-like receptor signaling pathway//Immune system//Organismal Systems
Unigene0000500	--	--	--	--	--	--	--	--	--	--	--	--	--	--	--	--	--	--
Unigene0000501	KRX09742.1	103.2	8.6e-20	KRX09742.1 hypothetical protein PPERSA_02614 [Pseudocohnilembus persalinus]	sp|P37225|MAON_SOLTU	155.2	2.9e-37	sp|P37225|MAON_SOLTU NAD-dependent malic enzyme 59 kDa isoform, mitochondrial OS=Solanum tuberosum OX=4113 PE=1 SV=1	At4g00570	149.4	2.3e-36	KOG1257	NADP+-dependent malic enzyme	K00029//E1.1.1.40; malate dehydrogenase (oxaloacetate-decarboxylating)(NADP+) [EC:1.1.1.40]	1.3e-14	83.6	sfm:108938610	;ko03320//PPAR signaling pathway//Endocrine system//Organismal Systems
Unigene0000502	KAE9545383.1	1978.8	0	KAE9545383.1 hypothetical protein AGLY_000926 [Aphis glycines]	sp|Q7PPA5|ATC1_ANOGA	1769.6	0	sp|Q7PPA5|ATC1_ANOGA Calcium-transporting ATPase sarcoplasmic/endoplasmic reticulum type OS=Anopheles gambiae OX=7165 GN=SERCA PE=3 SV=5	7291680	1751.5	0	KOG0202	Ca2+ transporting ATPase	--	--	--	--	--
Unigene0000503	XP_026806902.1	3215.6	0	XP_026806902.1 nucleoporin NUP188 homolog [Rhopalosiphum maidis]	sp|Q9W3J5|SYFA_DROME	656.4	1.4e-186	sp|Q9W3J5|SYFA_DROME Phenylalanine--tRNA ligase alpha subunit OS=Drosophila melanogaster OX=7227 GN=alpha-PheRS PE=1 SV=1	7290891	656.4	2.2e-187	KOG2784	Phenylalanyl-tRNA synthetase, beta subunit	K14311//NUP188; nuclear pore complex protein Nup188	0	3215.6	rmd:113549690	ko03013//RNA transport//Translation//Genetic Information Processing
Unigene0000504	XP_026811896.1	1393.6	0	XP_026811896.1 acyl-CoA synthetase short-chain family member 3, mitochondrial isoform X1 [Rhopalosiphum maidis]	sp|A0A0G2K047|ACSS3_RAT	716.8	2.5e-205	sp|A0A0G2K047|ACSS3_RAT Acyl-CoA synthetase short-chain family member 3, mitochondrial OS=Rattus norvegicus OX=10116 GN=Acss3 PE=1 SV=1	7301149	859.4	4.7e-249	KOG1175	Acyl-CoA synthetase	K01908//ACSS3; propionyl-CoA synthetase [EC:6.2.1.17]	0	1393.6	rmd:113553002	;ko00640//Propanoate metabolism//Carbohydrate metabolism//Metabolism
Unigene0000505	CDW82295.1	874.8	3.1e-251	CDW82295.1 alpha tubulin [Stylonychia lemnae]	sp|P33629|TBA_PRUDU	902.9	1.6e-261	sp|P33629|TBA_PRUDU Tubulin alpha chain OS=Prunus dulcis OX=3755 GN=TUBA PE=2 SV=1	At1g04820	894	1.1e-259	KOG1376	Alpha tubulin	K07374//TUBA; tubulin alpha	5.5e-239	831.6	biu:109559140	;ko04540//Gap junction//Cellular community - eukaryotes//Cellular Processes
Unigene0000506	XP_022177502.1	396	2.3e-107	XP_022177502.1 28S ribosomal protein S11, mitochondrial [Myzus persicae]	sp|P82911|RT11_BOVIN	134	2.4e-30	sp|P82911|RT11_BOVIN 28S ribosomal protein S11, mitochondrial OS=Bos taurus OX=9913 GN=MRPS11 PE=1 SV=2	7300221	207.2	3.4e-53	KOG0408	Mitochondrial/chloroplast ribosomal protein S11	K02948//RP-S11; small subunit ribosomal protein S11	5.7e-105	385.6	rmd:113550051	ko03010//Ribosome//Translation//Genetic Information Processing
Unigene0000507	XP_026807830.1	331.6	3.4e-88	XP_026807830.1 neprilysin-2 [Rhopalosiphum maidis]	sp|A0A0B4K692|NEP2_DROME	184.5	1e-45	sp|A0A0B4K692|NEP2_DROME Neprilysin-2 OS=Drosophila melanogaster OX=7227 GN=Nep2 PE=1 SV=1	7296824	184.5	1.5e-46	KOG3624	M13 family peptidase	K08635//MMEL1; neprilysin [EC:3.4.24.11]	6.2e-89	331.6	rmd:113550301	--
Unigene0000508	XP_026816099.1	481.1	4.7e-133	XP_026816099.1 hemicentin-2 isoform X1 [Rhopalosiphum maidis]	--	--	--	--	7295749_1	293.9	2.4e-79	KOG3515	Predicted transmembrane protein of the immunoglobulin family of cell adhesion molecules	K16680//ED; echinoid	8.6e-134	481.1	rmd:113555769	ko04391//Hippo signaling pathway -fly//Signal transduction//Environmental Information Processing
Unigene0000509	XP_019619727.1	242.7	5.4e-61	XP_019619727.1 PREDICTED: LOW QUALITY PROTEIN: U1 small nuclear ribonucleoprotein 70 kDa-like [Branchiostoma belcheri]	sp|Q42404|RU17_ARATH	412.1	7.7e-114	sp|Q42404|RU17_ARATH U1 small nuclear ribonucleoprotein 70 kDa OS=Arabidopsis thaliana OX=3702 GN=RNU1 PE=1 SV=1	At3g50670	412.1	1.2e-114	KOG0113	U1 small nuclear ribonucleoprotein (RRM superfamily)	K11093//SNRP70; U1 small nuclear ribonucleoprotein 70kDa	2.2e-61	241.5	kmr:108249754	ko03040//Spliceosome//Transcription//Genetic Information Processing
Unigene0000510	XP_026813137.1	2905.2	0	XP_026813137.1 multidrug resistance-associated protein 1 isoform X1 [Rhopalosiphum maidis]	sp|Q8HXQ5|MRP1_BOVIN	1497.3	0	sp|Q8HXQ5|MRP1_BOVIN Multidrug resistance-associated protein 1 OS=Bos taurus OX=9913 GN=ABCC1 PE=1 SV=1	7297980	1540.4	0	KOG0054	Multidrug resistance-associated protein/mitoxantrone resistance protein, ABC superfamily	K05665//ABCC1; ATP-binding cassette, subfamily C (CFTR/MRP), member 1 [EC:7.6.2.3]	0	2905.2	rmd:113553801	;ko01523//Antifolate resistance//Drug resistance//Human Diseases
Unigene0000511	XP_001944564.1	211.1	2e-51	XP_001944564.1 calphotin [Acyrthosiphon pisum]	--	--	--	--	--	--	--	--	--	--	--	--	--	--
Unigene0000512	XP_016656257.1	357.5	6e-96	XP_016656257.1 peroxidase isoform X2 [Acyrthosiphon pisum]	sp|G5EG78|PXDN2_CAEEL	79.3	4.7e-14	sp|G5EG78|PXDN2_CAEEL Peroxidasin homolog pxn-2 OS=Caenorhabditis elegans OX=6239 GN=pxn-2 PE=1 SV=1	7298453	98.6	1.1e-20	KOG2408	Peroxidase/oxygenase	K19511//PXDN; peroxidase [EC:1.11.1.7]	1.1e-96	357.5	api:100164711	--
Unigene0000513	XP_025197837.1	170.2	5.5e-39	XP_025197837.1 BUB3-interacting and GLEBS motif-containing protein ZNF207 [Melanaphis sacchari]	--	--	--	--	--	--	--	--	--	--	--	--	--	--
Unigene0000514	XP_022178808.1	314.3	8.5e-83	XP_022178808.1 troponin C [Myzus persicae]	sp|D2DGW3|TNNC_TYRPU	189.5	4.7e-47	sp|D2DGW3|TNNC_TYRPU Troponin C OS=Tyrophagus putrescentiae OX=59818 PE=1 SV=1	7296957	238.4	1.3e-62	KOG0027	Calmodulin and related proteins (EF-Hand superfamily)	K02183//CALM; calmodulin	3.5e-83	313.2	rmd:113556389	;ko04744//Phototransduction//Sensory system//Organismal Systems
Unigene0000515	ROT79945.1	200.7	1.1e-48	ROT79945.1 hypothetical protein C7M84_001332 [Penaeus vannamei]	sp|Q6CQE5|TAR1_KLULA	92	8.4e-18	sp|Q6CQE5|TAR1_KLULA Protein TAR1 OS=Kluyveromyces lactis (strain ATCC 8585 / CBS 2359 / DSM 70799 / NBRC 1267 / NRRL Y-1140 / WM37) OX=284590 GN=TAR1-A PE=4 SV=2	--	--	--	--	--	--	--	--	--	--
Unigene0000516	--	--	--	--	--	--	--	--	--	--	--	--	--	--	--	--	--	--
Unigene0000517	XP_026807232.1	1330.1	0	XP_026807232.1 transducin-like enhancer protein 4 isoform X1 [Rhopalosiphum maidis]	sp|O13168|TLE3B_DANRE	881.3	1e-254	sp|O13168|TLE3B_DANRE Transducin-like enhancer protein 3-B OS=Danio rerio OX=7955 GN=tle3b PE=1 SV=2	Hs4827030	855.1	1.2e-247	KOG0639	Transducin-like enhancer of split protein (contains WD40 repeats)	K04497//GROUCHO; groucho	0	1330.1	rmd:113549915	;ko04330//Notch signaling pathway//Signal transduction//Environmental Information Processing
Unigene0000518	XP_001951822.2	890.6	1.5e-255	XP_001951822.2 protein tramtrack, alpha isoform isoform X1 [Acyrthosiphon pisum]	sp|P42282|TTKA_DROME	278.1	5.2e-73	sp|P42282|TTKA_DROME Protein tramtrack, alpha isoform OS=Drosophila melanogaster OX=7227 GN=ttk PE=1 SV=3	Hs7656845	65.1	1e-09	KOG4441	Proteins containing BTB/POZ and Kelch domains, involved in regulatory/signal transduction processes	K09237//TTK; tramtrack	2.7e-256	890.6	api:100161247	ko04013//MAPK signaling pathway - fly//Signal transduction//Environmental Information Processing
Unigene0000519	NP_001155592.1	179.1	4.1e-42	NP_001155592.1 cuticular protein 41 precursor [Acyrthosiphon pisum]	sp|P11734|CU08_LOCMI	75.1	1.2e-12	sp|P11734|CU08_LOCMI Cuticle protein 8 OS=Locusta migratoria OX=7004 PE=1 SV=1	--	--	--	--	--	--	--	--	--	--
Unigene0000520	XP_026812738.1	2555	0	XP_026812738.1 probable cation-transporting ATPase 13A3 isoform X1 [Rhopalosiphum maidis]	sp|Q5XF89|AT133_MOUSE	827	4.6e-238	sp|Q5XF89|AT133_MOUSE Probable cation-transporting ATPase 13A3 OS=Mus musculus OX=10090 GN=Atp13a3 PE=1 SV=1	CE29128	763.8	7.3e-220	KOG0208	Cation transport ATPase	K13526//ATP13A2; cation-transporting P-type ATPase 13A2 [EC:7.2.2.-]	0	2555	rmd:113553559	--
Unigene0000521	XP_027841934.1	994.2	4.7e-287	XP_027841934.1 ATP-dependent RNA helicase p62-like isoform X1 [Aphis gossypii]	sp|P19109|DDX17_DROME	593.2	3.6e-168	sp|P19109|DDX17_DROME ATP-dependent RNA helicase p62 OS=Drosophila melanogaster OX=7227 GN=Rm62 PE=1 SV=3	7295314	601.3	2e-171	KOG0331	ATP-dependent RNA helicase	K12823//DDX5; ATP-dependent RNA helicase DDX5/DBP2 [EC:3.6.4.13]	8.7e-288	994.2	ags:114123232	;ko05202//Transcriptional misregulation in cancers//Cancers//Human Diseases
Unigene0000522	XP_026807509.1	711.8	6e-202	XP_026807509.1 transmembrane protein 120 homolog isoform X1 [Rhopalosiphum maidis]	sp|Q9U1M2|TM120_DROME	399.8	7.5e-110	sp|Q9U1M2|TM120_DROME Transmembrane protein 120 homolog OS=Drosophila melanogaster OX=7227 GN=CG32795 PE=1 SV=1	Hs13994300	300.1	1.2e-80	KOG4758	Predicted membrane protein	--	--	--	--	--
Unigene0000523	--	--	--	--	--	--	--	--	--	--	--	--	--	--	--	--	--	--
Unigene0000524	XP_025208390.1	330.9	2.7e-87	XP_025208390.1 nuclear envelope pore membrane protein POM 121C-like [Melanaphis sacchari]	--	--	--	--	--	--	--	--	--	--	--	--	--	--
Unigene0000525	QBB01857.1	770	1.7e-219	QBB01857.1 beta-actin, partial [Cotesia chilonis]	sp|P10987|ACT1_DROME	769.6	3.4e-221	sp|P10987|ACT1_DROME Actin-5C OS=Drosophila melanogaster OX=7227 GN=Act5C PE=1 SV=4	7290649	769.6	5.1e-222	KOG0676	Actin and related proteins	K05692//ACTB_G1; actin beta/gamma 1	4.2e-220	769.6	dme:Dmel_CG4027	;ko04745//Phototransduction - fly//Sensory system//Organismal Systems
Unigene0000526	TEA41296.1	685.3	2.5e-194	TEA41296.1 hypothetical protein DBR06_SOUSAS9810109, partial [Sousa chinensis]	sp|P60712|ACTB_BOVIN	678.3	4.6e-194	sp|P60712|ACTB_BOVIN Actin, cytoplasmic 1 OS=Bos taurus OX=9913 GN=ACTB PE=1 SV=1	Hs4501885	678.3	6.9e-195	KOG0676	Actin and related proteins	K05692//ACTB_G1; actin beta/gamma 1	1.5e-193	680.2	pcad:102988905	;ko04745//Phototransduction - fly//Sensory system//Organismal Systems
Unigene0000527	ERE79102.1	795	2.7e-227	ERE79102.1 actin, aortic smooth muscle-like isoform 1 [Cricetulus griseus]	sp|P62739|ACTA_BOVIN	772.7	2.2e-222	sp|P62739|ACTA_BOVIN Actin, aortic smooth muscle OS=Bos taurus OX=9913 GN=ACTA2 PE=1 SV=1	Hs4501883	772.7	3.3e-223	KOG0676	Actin and related proteins	K12313//ACTA2; actin, aortic smooth muscle	8.6e-228	794.3	hgl:101718388	;ko04270//Vascular smooth muscle contraction//Circulatory system//Organismal Systems
Unigene0000528	--	--	--	--	--	--	--	--	--	--	--	--	--	--	--	--	--	--
Unigene0000529	XP_008518606.1	161.4	9.7e-37	XP_008518606.1 PREDICTED: LOW QUALITY PROTEIN: actin, cytoplasmic 2 [Equus przewalskii]	sp|P0DM41|ACT1_CAEEL	99	8.8e-20	sp|P0DM41|ACT1_CAEEL Actin-1 OS=Caenorhabditis elegans OX=6239 GN=act-1 PE=1 SV=1	7290649	99	1.3e-20	KOG0676	Actin and related proteins	K05692//ACTB_G1; actin beta/gamma 1	1.8e-37	161.4	epz:103551082	;ko04745//Phototransduction - fly//Sensory system//Organismal Systems
Unigene0000530	AFK11562.1	111.7	8.8e-22	AFK11562.1 beta-actin [Callorhinchus milii]	sp|P0DM41|ACT1_CAEEL	103.6	3.6e-21	sp|P0DM41|ACT1_CAEEL Actin-1 OS=Caenorhabditis elegans OX=6239 GN=act-1 PE=1 SV=1	7290649	103.6	5.4e-22	KOG0676	Actin and related proteins	K05692//ACTB_G1; actin beta/gamma 1	5.2e-21	106.7	umr:103665813	;ko04745//Phototransduction - fly//Sensory system//Organismal Systems
Unigene0000531	XP_009081091.1	224.2	5.1e-56	XP_009081091.1 PREDICTED: LOW QUALITY PROTEIN: transitional endoplasmic reticulum ATPase-like, partial [Acanthisitta chloris]	sp|Q3ZBT1|TERA_BOVIN	224.2	7.7e-58	sp|Q3ZBT1|TERA_BOVIN Transitional endoplasmic reticulum ATPase OS=Bos taurus OX=9913 GN=VCP PE=2 SV=1	Hs6005942	224.2	1.2e-58	KOG0730	AAA+-type ATPase	K13525//VCP; transitional endoplasmic reticulum ATPase	9.4e-57	224.2	hsa:7415	;ko05134//Legionellosis//Infectious diseases//Human Diseases
Unigene0000532	XP_021527210.1	968.8	1.6e-279	XP_021527210.1 transitional endoplasmic reticulum ATPase isoform X2 [Aotus nancymaae]	sp|P55072|TERA_HUMAN	967.2	6.9e-281	sp|P55072|TERA_HUMAN Transitional endoplasmic reticulum ATPase OS=Homo sapiens OX=9606 GN=VCP PE=1 SV=4	Hs6005942	967.2	1e-281	KOG0730	AAA+-type ATPase	K13525//VCP; transitional endoplasmic reticulum ATPase	8.5e-280	967.2	hsa:7415	;ko05134//Legionellosis//Infectious diseases//Human Diseases
Unigene0000533	XP_026804773.1	331.3	6.6e-88	XP_026804773.1 uncharacterized protein LOC113548213 isoform X1 [Rhopalosiphum maidis]	--	--	--	--	--	--	--	--	--	--	--	--	--	--
Unigene0000534	--	--	--	--	--	--	--	--	--	--	--	--	--	--	--	--	--	--
Unigene0000535	--	--	--	--	--	--	--	--	--	--	--	--	--	--	--	--	--	--
Unigene0000536	--	--	--	--	--	--	--	--	--	--	--	--	--	--	--	--	--	--
Unigene0000537	--	--	--	--	--	--	--	--	--	--	--	--	--	--	--	--	--	--
Unigene0000538	--	--	--	--	--	--	--	--	--	--	--	--	--	--	--	--	--	--
Unigene0000539	--	--	--	--	--	--	--	--	--	--	--	--	--	--	--	--	--	--
Unigene0000540	XP_003290493.1	137.5	9.1e-30	XP_003290493.1 hypothetical protein DICPUDRAFT_95153 [Dictyostelium purpureum]	sp|O22881|POT2_ARATH	293.1	1.9e-78	sp|O22881|POT2_ARATH Potassium transporter 2 OS=Arabidopsis thaliana OX=3702 GN=POT2 PE=1 SV=2	--	--	--	--	--	--	--	--	--	--
Unigene0000541	XP_026817674.1	948.3	3.6e-273	XP_026817674.1 cytoplasmic dynein 1 light intermediate chain 2-like [Rhopalosiphum maidis]	sp|Q5RE09|DC1L2_PONAB	363.6	5.6e-99	sp|Q5RE09|DC1L2_PONAB Cytoplasmic dynein 1 light intermediate chain 2 OS=Pongo abelii OX=9601 GN=DYNC1LI2 PE=2 SV=1	7292612	362.1	2.4e-99	KOG3905	Dynein light intermediate chain	K10416//DYNC1LI; dynein light intermediate chain 1, cytosolic	6.5e-274	948.3	rmd:113556744	;ko04962//Vasopressin-regulated water reabsorption//Excretory system//Organismal Systems
Unigene0000542	--	--	--	--	sp|Q14FG0|PSBZ_POPAL	114.8	5.2e-25	sp|Q14FG0|PSBZ_POPAL Photosystem II reaction center protein Z OS=Populus alba OX=43335 GN=psbZ PE=3 SV=1	--	--	--	--	--	--	--	--	--	--
Unigene0000543	--	--	--	--	sp|Q9FEC1|OHP2_ARATH	74.7	9.8e-13	sp|Q9FEC1|OHP2_ARATH Light-harvesting complex-like protein OHP2, chloroplastic OS=Arabidopsis thaliana OX=3702 GN=OHP2 PE=1 SV=1	--	--	--	--	--	--	--	--	--	--
Unigene0000544	XP_022170294.1	76.6	9.5e-12	XP_022170294.1 DNA-directed RNA polymerase II subunit RPB11 isoform X1 [Myzus persicae]	--	--	--	--	--	--	--	--	--	--	--	--	--	--
Unigene0000545	XP_016656290.1	65.1	2.7e-08	XP_016656290.1 uncharacterized protein LOC107882454 [Acyrthosiphon pisum]	--	--	--	--	--	--	--	--	--	--	--	--	--	--
Unigene0000546	--	--	--	--	--	--	--	--	--	--	--	--	--	--	--	--	--	--
Unigene0000547	XP_008182487.1	172.2	1.7e-40	XP_008182487.1 queuosine salvage protein [Acyrthosiphon pisum]	sp|A7SNN9|QSPP_NEMVE	99.4	2.1e-20	sp|A7SNN9|QSPP_NEMVE Queuosine salvage protein OS=Nematostella vectensis OX=45351 GN=v1g230591 PE=3 SV=1	7291278	105.9	3.4e-23	KOG2524	Cobyrinic acid a,c-diamide synthase	--	--	--	--	--
Unigene0000548	XP_026805790.1	930.6	5.8e-268	XP_026805790.1 serine/threonine-protein kinase RIO2 [Rhopalosiphum maidis]	sp|Q9CQS5|RIOK2_MOUSE	478.4	1.2e-133	sp|Q9CQS5|RIOK2_MOUSE Serine/threonine-protein kinase RIO2 OS=Mus musculus OX=10090 GN=Riok2 PE=1 SV=1	7301306	511.1	2.4e-144	KOG2268	Serine/threonine protein kinase	K07179//RIOK2; RIO kinase 2 [EC:2.7.11.1]	1.1e-268	930.6	rmd:113548891	ko03008//Ribosome biogenesis in eukaryotes//Translation//Genetic Information Processing
Unigene0000549	XP_008182487.1	160.2	5.9e-37	XP_008182487.1 queuosine salvage protein [Acyrthosiphon pisum]	sp|Q5T6V5|QSPP_HUMAN	61.6	4.2e-09	sp|Q5T6V5|QSPP_HUMAN Queuosine salvage protein OS=Homo sapiens OX=9606 GN=C9orf64 PE=1 SV=1	7291278	63.9	1.3e-10	KOG2524	Cobyrinic acid a,c-diamide synthase	--	--	--	--	--
Unigene0000550	--	--	--	--	--	--	--	--	--	--	--	--	--	--	--	--	--	--
Unigene0000551	XP_026815131.1	675.2	3.4e-191	XP_026815131.1 queuosine salvage protein [Rhopalosiphum maidis]	sp|Q1JP73|QSPP_BOVIN	241.9	1.4e-62	sp|Q1JP73|QSPP_BOVIN Queuosine salvage protein OS=Bos taurus OX=9913 PE=2 SV=1	7291278	264.6	3.1e-70	KOG2524	Cobyrinic acid a,c-diamide synthase	--	--	--	--	--
Unigene0000552	--	--	--	--	--	--	--	--	--	--	--	--	--	--	--	--	--	--
Unigene0000553	--	--	--	--	--	--	--	--	--	--	--	--	--	--	--	--	--	--
Unigene0000554	XP_022167205.1	583.2	1.1e-163	XP_022167205.1 glucose dehydrogenase [FAD, quinone] isoform X1 [Myzus persicae]	sp|P18173|DHGL_DROME	337	2e-91	sp|P18173|DHGL_DROME Glucose dehydrogenase [FAD, quinone] OS=Drosophila melanogaster OX=7227 GN=Gld PE=3 SV=3	7298830	337	3.1e-92	KOG1238	Glucose dehydrogenase/choline dehydrogenase/mandelonitrile lyase (GMC oxidoreductase family)	K00115//GLD; glucose 1-dehydrogenase (FAD, quinone) [EC:1.1.5.9]	1.5e-159	567	dnx:107172953	;ko00030//Pentose phosphate pathway//Carbohydrate metabolism//Metabolism
Unigene0000555	XP_026815876.1	109.4	2.7e-21	XP_026815876.1 NAD kinase-like isoform X3 [Rhopalosiphum maidis]	--	--	--	--	--	--	--	--	--	--	--	--	--	--
Unigene0000556	XP_006976433.1	333.6	8.8e-89	XP_006976433.1 PREDICTED: translocon-associated protein subunit beta isoform X1 [Peromyscus maniculatus bairdii]	sp|Q9CPW5|SSRB_MOUSE	333.6	1.3e-90	sp|Q9CPW5|SSRB_MOUSE Translocon-associated protein subunit beta OS=Mus musculus OX=10090 GN=Ssr2 PE=1 SV=1	Hs4507239	330.5	1.7e-90	KOG3317	Translocon-associated complex TRAP, beta subunit	K13250//SSR2; translocon-associated protein subunit beta	1.6e-89	333.6	mmu:66256	ko04141//Protein processing in endoplasmic reticulum//Folding, sorting and degradation//Genetic Information Processing
Unigene0000557	PCG73559.1	708.8	2.4e-201	PCG73559.1 hypothetical protein B5V51_14697 [Heliothis virescens]	sp|P07190|MAL1_DROME	348.2	1.2e-94	sp|P07190|MAL1_DROME Maltase A1 OS=Drosophila melanogaster OX=7227 GN=Mal-A1 PE=2 SV=2	7304050	348.2	1.8e-95	KOG0471	Alpha-amylase	--	--	--	--	--
Unigene0000558	--	--	--	--	--	--	--	--	--	--	--	--	--	--	--	--	--	--
Unigene0000559	XP_022168334.1	169.1	1.3e-39	XP_022168334.1 uncharacterized protein LOC111032353 [Myzus persicae]	--	--	--	--	--	--	--	--	--	--	--	--	--	--
Unigene0000560	XP_022168334.1	232.6	1.7e-58	XP_022168334.1 uncharacterized protein LOC111032353 [Myzus persicae]	--	--	--	--	--	--	--	--	--	--	--	--	--	--
Unigene0000561	XP_013782736.1	99	1.5e-18	XP_013782736.1 H/ACA ribonucleoprotein complex subunit 3-like [Limulus polyphemus]	sp|Q93XX8|NOP10_ARATH	107.5	6.3e-23	sp|Q93XX8|NOP10_ARATH H/ACA ribonucleoprotein complex subunit 3-like protein OS=Arabidopsis thaliana OX=3702 GN=At2g20490 PE=3 SV=2	At2g20490	107.5	9.4e-24	KOG3503	H/ACA snoRNP complex, subunit NOP10	K11130//NOP10; H/ACA ribonucleoprotein complex subunit 3	4e-18	95.1	xma:102218477	ko03008//Ribosome biogenesis in eukaryotes//Translation//Genetic Information Processing
Unigene0000562	XP_025199845.1	195.3	3.5e-47	XP_025199845.1 mediator of RNA polymerase II transcription subunit 9 [Melanaphis sacchari]	sp|Q290F0|MED9_DROPS	70.9	1.5e-11	sp|Q290F0|MED9_DROPS Mediator of RNA polymerase II transcription subunit 9 OS=Drosophila pseudoobscura pseudoobscura OX=46245 GN=MED9 PE=3 SV=2	--	--	--	--	--	K15149//MED9; mediator of RNA polymerase II transcription subunit 9	6.5e-48	195.3	rmd:113549625	--
Unigene0000563	XP_026811273.1	125.9	1.5e-26	XP_026811273.1 uncharacterized protein LOC113552624 [Rhopalosiphum maidis]	--	--	--	--	--	--	--	--	--	--	--	--	--	--
Unigene0000564	XP_008182692.1	369.4	1.8e-99	XP_008182692.1 epoxide hydrolase 4 isoform X2 [Acyrthosiphon pisum]	--	--	--	--	--	--	--	--	--	K22369//EPHX4; epoxide hydrolase 4 [EC:3.3.-.-]	3.3e-100	369.4	api:100165306	--
Unigene0000565	--	--	--	--	--	--	--	--	--	--	--	--	--	--	--	--	--	--
Unigene0000566	XP_026807036.1	843.2	1.7e-241	XP_026807036.1 epoxide hydrolase 4-like [Rhopalosiphum maidis]	sp|Q8IUS5|EPHX4_HUMAN	196.4	1.2e-48	sp|Q8IUS5|EPHX4_HUMAN Epoxide hydrolase 4 OS=Homo sapiens OX=9606 GN=EPHX4 PE=1 SV=2	Hs22043561	160.2	1.5e-38	KOG4178	Soluble epoxide hydrolase	K22369//EPHX4; epoxide hydrolase 4 [EC:3.3.-.-]	3.1e-242	843.2	rmd:113549771	--
Unigene0000567	XP_025190478.1	146.4	1.6e-32	XP_025190478.1 uncharacterized protein LOC112591044 [Melanaphis sacchari]	--	--	--	--	--	--	--	--	--	--	--	--	--	--
Unigene0000568	XP_025190478.1	168.7	3.1e-39	XP_025190478.1 uncharacterized protein LOC112591044 [Melanaphis sacchari]	--	--	--	--	--	--	--	--	--	K00826//E2.6.1.42; branched-chain amino acid aminotransferase [EC:2.6.1.42]	5.2e-17	92.4	api:100167587	;ko00290//Valine, leucine and isoleucine biosynthesis//Amino acid metabolism//Metabolism
Unigene0000569	XP_026810585.1	1580.5	0	XP_026810585.1 uncharacterized protein LOC113552097 isoform X1 [Rhopalosiphum maidis]	--	--	--	--	--	--	--	--	--	--	--	--	--	--
Unigene0000570	--	--	--	--	--	--	--	--	--	--	--	--	--	--	--	--	--	--
Unigene0000571	XP_022165188.1	155.6	1.4e-35	XP_022165188.1 uncharacterized protein LOC111030132 isoform X1 [Myzus persicae]	--	--	--	--	--	--	--	--	--	--	--	--	--	--
Unigene0000572	XP_022165188.1	160.2	5.6e-37	XP_022165188.1 uncharacterized protein LOC111030132 isoform X1 [Myzus persicae]	sp|Q5ZKU8|PK1IP_CHICK	50.8	7.2e-06	sp|Q5ZKU8|PK1IP_CHICK p21-activated protein kinase-interacting protein 1-like OS=Gallus gallus OX=9031 GN=PAK1IP1 PE=2 SV=1	--	--	--	--	--	--	--	--	--	--
Unigene0000573	XP_022165188.1	134.4	5.2e-29	XP_022165188.1 uncharacterized protein LOC111030132 isoform X1 [Myzus persicae]	--	--	--	--	--	--	--	--	--	--	--	--	--	--
Unigene0000574	--	--	--	--	--	--	--	--	--	--	--	--	--	--	--	--	--	--
Unigene0000575	XP_022204151.1	341.3	2.5e-90	XP_022204151.1 uncharacterized protein LOC111060784 [Nilaparvata lugens]	sp|P28266|NODL_RHIME	101.3	6.4e-20	sp|P28266|NODL_RHIME Nodulation protein L OS=Rhizobium meliloti (strain 1021) OX=266834 GN=nodL PE=3 SV=1	--	--	--	--	--	--	--	--	--	--
Unigene0000576	XP_026806420.1	239.6	2.1e-60	XP_026806420.1 N-alpha-acetyltransferase 38, NatC auxiliary subunit [Rhopalosiphum maidis]	sp|Q6GQ67|LMD1A_XENLA	77.8	1.6e-13	sp|Q6GQ67|LMD1A_XENLA N-alpha-acetyltransferase 38-A, NatC auxiliary subunit OS=Xenopus laevis OX=8355 GN=naa38-a PE=3 SV=1	--	--	--	--	--	K20824//NAA38; N-alpha-acetyltransferase 38, NatC auxiliary subunit	3.8e-61	239.6	rmd:113549359	--
Unigene0000577	--	--	--	--	--	--	--	--	--	--	--	--	--	--	--	--	--	--
Unigene0000578	XP_026818708.1	588.6	3.4e-165	XP_026818708.1 uncharacterized protein LOC113557409 isoform X1 [Rhopalosiphum maidis]	sp|B2JDT0|PDXH_PARP8	119	1.1e-25	sp|B2JDT0|PDXH_PARP8 Pyridoxine/pyridoxamine 5'-phosphate oxidase OS=Paraburkholderia phymatum (strain DSM 17167 / CIP 108236 / LMG 21445 / STM815) OX=391038 GN=pdxH PE=3 SV=1	--	--	--	--	--	K00275//pdxH; pyridoxamine 5'-phosphate oxidase [EC:1.4.3.5]	6.1e-166	588.6	rmd:113557409	;ko00750//Vitamin B6 metabolism//Metabolism of cofactors and vitamins//Metabolism
Unigene0000579	XP_022181545.1	153.7	5.3e-35	XP_022181545.1 uncharacterized protein LOC111041553 [Myzus persicae]	--	--	--	--	--	--	--	--	--	K00275//pdxH; pyridoxamine 5'-phosphate oxidase [EC:1.4.3.5]	9.6e-36	153.7	api:100164836	;ko00750//Vitamin B6 metabolism//Metabolism of cofactors and vitamins//Metabolism
Unigene0000580	XP_001947706.4	145.2	1.9e-32	XP_001947706.4 uncharacterized protein LOC100164836 isoform X1 [Acyrthosiphon pisum]	--	--	--	--	--	--	--	--	--	K00275//pdxH; pyridoxamine 5'-phosphate oxidase [EC:1.4.3.5]	3.4e-33	145.2	api:100164836	;ko00750//Vitamin B6 metabolism//Metabolism of cofactors and vitamins//Metabolism
Unigene0000581	KAF0982460.1	71.6	2.9e-10	KAF0982460.1 hypothetical protein FDP41_011390 [Naegleria fowleri]	sp|Q9Y7B6|PANB_EMENI	117.1	8.9e-26	sp|Q9Y7B6|PANB_EMENI 3-methyl-2-oxobutanoate hydroxymethyltransferase OS=Emericella nidulans (strain FGSC A4 / ATCC 38163 / CBS 112.46 / NRRL 194 / M139) OX=227321 GN=panB PE=3 SV=1	At3g61530	89.4	3e-18	KOG2949	Ketopantoate hydroxymethyltransferase	K00606//panB; 3-methyl-2-oxobutanoate hydroxymethyltransferase [EC:2.1.2.11]	1.2e-07	60.5	lve:103076520	;ko00770//Pantothenate and CoA biosynthesis//Metabolism of cofactors and vitamins//Metabolism
Unigene0000582	XP_013760464.1	103.2	9.3e-20	XP_013760464.1 2-dehydropantoate 2-reductase [Thecamonas trahens ATCC 50062]	sp|Q9Y7B6|PANB_EMENI	115.2	3.5e-25	sp|Q9Y7B6|PANB_EMENI 3-methyl-2-oxobutanoate hydroxymethyltransferase OS=Emericella nidulans (strain FGSC A4 / ATCC 38163 / CBS 112.46 / NRRL 194 / M139) OX=227321 GN=panB PE=3 SV=1	At2g46110	82	5e-16	KOG2949	Ketopantoate hydroxymethyltransferase	K00606//panB; 3-methyl-2-oxobutanoate hydroxymethyltransferase [EC:2.1.2.11]	5e-12	75.1	lve:103076520	;ko00770//Pantothenate and CoA biosynthesis//Metabolism of cofactors and vitamins//Metabolism
Unigene0000583	--	--	--	--	--	--	--	--	--	--	--	--	--	--	--	--	--	--
Unigene0000584	--	--	--	--	--	--	--	--	--	--	--	--	--	--	--	--	--	--
Unigene0000585	--	--	--	--	--	--	--	--	--	--	--	--	--	--	--	--	--	--
Unigene0000586	XP_001944054.1	108.2	2.8e-21	XP_001944054.1 85/88 kDa calcium-independent phospholipase A2 [Acyrthosiphon pisum]	--	--	--	--	--	--	--	--	--	K16343//PLA2G6; calcium-independent phospholipase A2 [EC:3.1.1.4]	5.2e-22	108.2	api:100164748	;ko00591//Linoleic acid metabolism//Lipid metabolism//Metabolism
Unigene0000587	XP_011566052.1	57.8	7.1e-06	XP_011566052.1 PREDICTED: uncharacterized transporter C1683.12-like [Plutella xylostella]	sp|O94491|YC7A_SCHPO	53.5	2e-06	sp|O94491|YC7A_SCHPO Uncharacterized transporter C417.10 OS=Schizosaccharomyces pombe (strain 972 / ATCC 24843) OX=284812 GN=SPCC417.10 PE=3 SV=1	SPCC417.10	53.5	3e-07	KOG2533	Permease of the major facilitator superfamily	--	--	--	--	--
Unigene0000588	XP_029503176.1	101.7	8.2e-19	XP_029503176.1 uncharacterized protein LOC115118643, partial [Oncorhynchus nerka]	sp|Q9US37|YFZ4_SCHPO	124.8	1.3e-27	sp|Q9US37|YFZ4_SCHPO Uncharacterized transporter C1039.04 OS=Schizosaccharomyces pombe (strain 972 / ATCC 24843) OX=284812 GN=SPAC1039.04 PE=3 SV=1	SPAC1039.04	124.8	2e-28	KOG2533	Permease of the major facilitator superfamily	K02511//hpaX; MFS transporter, ACS family, 4-hydroxyphenylacetate permease	4.8e-10	70.1	lcq:111675554	--
Unigene0000589	XP_004337219.1	91.7	2.4e-16	XP_004337219.1 PCI domain containing protein [Acanthamoeba castellanii str. Neff] [Acanthamoeba castellanii]	sp|Q40554|EIF3A_TOBAC	131.7	3.1e-30	sp|Q40554|EIF3A_TOBAC Eukaryotic translation initiation factor 3 subunit A OS=Nicotiana tabacum OX=4097 GN=TIF3A1 PE=2 SV=1	At4g11420	127.9	6.7e-30	KOG2072	Translation initiation factor 3, subunit a (eIF-3a)	K03254//EIF3A; translation initiation factor 3 subunit A	4.5e-14	81.6	lak:106150437	ko03013//RNA transport//Translation//Genetic Information Processing
Unigene0000590	XP_026805075.1	713.4	1.5e-202	XP_026805075.1 uncharacterized protein LOC113548408 [Rhopalosiphum maidis]	--	--	--	--	--	--	--	--	--	--	--	--	--	--
Unigene0000591	OXA60432.1	149.4	9.3e-33	OXA60432.1 Major facilitator superfamily domain-containing protein 7-a [Folsomia candida]	sp|Q4H425|EF102_EPIFF	469.5	6.1e-131	sp|Q4H425|EF102_EPIFF MFS-type transporter EF102 OS=Epichloe festucae (strain Fl1) OX=877507 GN=EF102 PE=2 SV=1	--	--	--	--	--	K12306//MSFD7; MFS transporter, FLVCR family, MFS-domain-containing protein 7	1.9e-32	146	lak:106167413	--
Unigene0000592	--	--	--	--	--	--	--	--	--	--	--	--	--	--	--	--	--	--
Unigene0000593	XP_001951283.1	834.7	3.7e-239	XP_001951283.1 cytochrome b-c1 complex subunit 2, mitochondrial [Acyrthosiphon pisum]	sp|P32551|QCR2_RAT	210.7	3.9e-53	sp|P32551|QCR2_RAT Cytochrome b-c1 complex subunit 2, mitochondrial OS=Rattus norvegicus OX=10116 GN=Uqcrc2 PE=1 SV=2	7294089	261.9	2.2e-69	KOG2583	Ubiquinol cytochrome c reductase, subunit QCR2	K00415//QCR2; ubiquinol-cytochrome c reductase core subunit 2	6.8e-240	834.7	api:100163008	;ko04260//Cardiac muscle contraction//Circulatory system//Organismal Systems
Unigene0000594	XP_022182854.1	837	6.7e-240	XP_022182854.1 cytochrome b-c1 complex subunit 2, mitochondrial [Myzus persicae]	sp|Q9Y8B5|MPPB_LENED	104	4.6e-21	sp|Q9Y8B5|MPPB_LENED Mitochondrial-processing peptidase subunit beta OS=Lentinula edodes OX=5353 GN=mppB PE=3 SV=1	7294089	253.8	5.4e-67	KOG2583	Ubiquinol cytochrome c reductase, subunit QCR2	K00415//QCR2; ubiquinol-cytochrome c reductase core subunit 2	5.5e-225	785	api:100163008	;ko04260//Cardiac muscle contraction//Circulatory system//Organismal Systems
Unigene0000595	XP_016662727.1	214.9	2.7e-53	XP_016662727.1 putative thiamine transporter SLC35F3 isoform X2 [Acyrthosiphon pisum]	--	--	--	--	7300652	63.9	1.7e-10	KOG4314	Predicted carbohydrate/phosphate translocator	K15288//SLC35F3_4; solute carrier family 35, member F3/4	6.5e-54	214.5	dnx:107164591	--
Unigene0000596	--	--	--	--	--	--	--	--	--	--	--	--	--	--	--	--	--	--
Unigene0000597	--	--	--	--	--	--	--	--	--	--	--	--	--	--	--	--	--	--
Unigene0000598	XP_009493518.1	99.8	2.2e-18	XP_009493518.1 Ras family, other [Fonticula alba]	sp|P08647|RAS_SCHPO	89.4	4.4e-17	sp|P08647|RAS_SCHPO Ras-like protein 1 OS=Schizosaccharomyces pombe (strain 972 / ATCC 24843) OX=284812 GN=ras1 PE=1 SV=2	SPAC17H9.09c	89.4	6.6e-18	KOG0395	Ras-related GTPase	K07831//MRAS; Ras-related protein M-Ras	1.7e-14	84.3	cin:100181151	;ko04625//C-type lectin receptor signaling pathway//Immune system//Organismal Systems
Unigene0000599	KAF0768094.1	146	1.1e-32	KAF0768094.1 Uncharacterized protein FWK35_00018103 [Aphis craccivora]	--	--	--	--	--	--	--	--	--	--	--	--	--	--
Unigene0000600	KAF0768094.1	577	8.6e-162	KAF0768094.1 Uncharacterized protein FWK35_00018103 [Aphis craccivora]	--	--	--	--	--	--	--	--	--	--	--	--	--	--
Unigene0000601	XP_017118073.1	499.6	3.9e-138	XP_017118073.1 PREDICTED: ATP-dependent zinc metalloprotease FtsH-like [Drosophila elegans]	sp|O80860|FTSH2_ARATH	1114.4	0	sp|O80860|FTSH2_ARATH ATP-dependent zinc metalloprotease FTSH 2, chloroplastic OS=Arabidopsis thaliana OX=3702 GN=FTSH2 PE=1 SV=1	At2g30950	1114.4	0	KOG0731	AAA+-type ATPase containing the peptidase M41 domain	K03798//ftsH; cell division protease FtsH [EC:3.4.24.-]	1.4e-131	475.3	vem:105558370	--
Unigene0000602	XP_029343957.1	410.6	6.7e-112	XP_029343957.1 ubiquitin carboxyl-terminal hydrolase 2 [Acyrthosiphon pisum]	sp|Q8IQ27|UBP2_DROME	180.3	2.2e-44	sp|Q8IQ27|UBP2_DROME Ubiquitin carboxyl-terminal hydrolase Usp2 OS=Drosophila melanogaster OX=7227 GN=Usp2 PE=1 SV=1	7295645	180.3	3.3e-45	KOG1868	Ubiquitin C-terminal hydrolase	K11833//USP2; ubiquitin carboxyl-terminal hydrolase 2 [EC:3.4.19.12]	1.2e-112	410.6	api:100164606	--
Unigene0000603	--	--	--	--	--	--	--	--	--	--	--	--	--	--	--	--	--	--
Unigene0000604	XP_026805851.1	888.6	3.4e-255	XP_026805851.1 regulator of chromosome condensation [Rhopalosiphum maidis]	sp|P18754|RCC1_HUMAN	209.5	1.4e-52	sp|P18754|RCC1_HUMAN Regulator of chromosome condensation OS=Homo sapiens OX=9606 GN=RCC1 PE=1 SV=1	Hs4502801	209.5	2e-53	KOG1426	FOG: RCC1 domain	K11493//RCC1; regulator of chromosome condensation	6.2e-256	888.6	rmd:113548941	--
Unigene0000605	XP_026811493.1	617.1	1.5e-173	XP_026811493.1 LOW QUALITY PROTEIN: homeobox protein DLX-2-like [Rhopalosiphum maidis]	sp|P09089|ZEN1_DROME	78.2	3.7e-13	sp|P09089|ZEN1_DROME Protein zerknuellt 1 OS=Drosophila melanogaster OX=7227 GN=zen PE=1 SV=1	7298881	78.2	5.6e-14	KOG0489	Transcription factor zerknullt and related HOX domain proteins	K09311//ANTP; Antp family, other	2e-92	345.1	ags:114125326	--
Unigene0000606	XP_026821158.1	2917.1	0	XP_026821158.1 GATOR complex protein DEPDC5 isoform X2 [Rhopalosiphum maidis]	sp|Q9W0E3|IML1_DROME	981.1	1.4e-284	sp|Q9W0E3|IML1_DROME GATOR complex protein Iml1 OS=Drosophila melanogaster OX=7227 GN=Iml1 PE=1 SV=2	Hs7662222	795.4	1.7e-229	KOG3572	Uncharacterized conserved protein, contains DEP domain	K20404//DEPDC5; DEP domain-containing protein 5	0	2910.6	rmd:113559611	ko04150//mTOR signaling pathway//Signal transduction//Environmental Information Processing
Unigene0000607	--	--	--	--	--	--	--	--	--	--	--	--	--	--	--	--	--	--
Unigene0000608	XP_026804672.1	708.4	4.4e-201	XP_026804672.1 uncharacterized protein LOC113548149 [Rhopalosiphum maidis]	--	--	--	--	--	--	--	--	--	--	--	--	--	--
Unigene0000609	KHN71725.1	344	2.6e-91	KHN71725.1 Calcium-transporting ATPase type 2C member 1 [Toxocara canis]	sp|P13586|ATC1_YEAST	373.6	4.5e-102	sp|P13586|ATC1_YEAST Calcium-transporting ATPase 1 OS=Saccharomyces cerevisiae (strain ATCC 204508 / S288c) OX=559292 GN=PMR1 PE=1 SV=1	YGL167c	373.6	6.8e-103	KOG0202	Ca2+ transporting ATPase	K01537//ATP2C; P-type Ca2+ transporter type 2C [EC:7.2.2.10]	1.5e-90	339	tnl:113497891	--
Unigene0000610	XP_021371301.1	371.7	5.8e-100	XP_021371301.1 calcium-transporting ATPase type 2C member 1-like isoform X1 [Mizuhopecten yessoensis]	sp|P13586|ATC1_YEAST	391.7	8.1e-108	sp|P13586|ATC1_YEAST Calcium-transporting ATPase 1 OS=Saccharomyces cerevisiae (strain ATCC 204508 / S288c) OX=559292 GN=PMR1 PE=1 SV=1	YGL167c	391.7	1.2e-108	KOG0202	Ca2+ transporting ATPase	K01537//ATP2C; P-type Ca2+ transporter type 2C [EC:7.2.2.10]	1.1e-100	371.7	myi:110461899	--
Unigene0000611	POM82689.1	58.5	3.5e-06	POM82689.1 HAD ATPase P-type family IC family protein [Cryptosporidium meleagridis]	sp|P13586|ATC1_YEAST	63.2	2.1e-09	sp|P13586|ATC1_YEAST Calcium-transporting ATPase 1 OS=Saccharomyces cerevisiae (strain ATCC 204508 / S288c) OX=559292 GN=PMR1 PE=1 SV=1	YGL167c	63.2	3.2e-10	KOG0202	Ca2+ transporting ATPase	K01537//ATP2C; P-type Ca2+ transporter type 2C [EC:7.2.2.10]	1.4e-06	57.4	dgt:114516414	--
Unigene0000612	--	--	--	--	sp|Q9ZQX6|ETOL1_ARATH	116.3	1.4e-25	sp|Q9ZQX6|ETOL1_ARATH ETO1-like protein 1 OS=Arabidopsis thaliana OX=3702 GN=EOL1 PE=1 SV=1	--	--	--	--	--	--	--	--	--	--
Unigene0000613	--	--	--	--	--	--	--	--	--	--	--	--	--	--	--	--	--	--
Unigene0000614	--	--	--	--	--	--	--	--	--	--	--	--	--	--	--	--	--	--
Unigene0000615	--	--	--	--	--	--	--	--	--	--	--	--	--	--	--	--	--	--
Unigene0000616	XP_026812639.1	773.9	8.6e-221	XP_026812639.1 sorting nexin-4-like [Rhopalosiphum maidis]	sp|Q91YJ2|SNX4_MOUSE	243.4	6e-63	sp|Q91YJ2|SNX4_MOUSE Sorting nexin-4 OS=Mus musculus OX=10090 GN=Snx4 PE=1 SV=1	Hs4507145	243	1.2e-63	KOG2273	Membrane coat complex Retromer, subunit VPS5/SNX1, Sorting nexins, and related PX domain-containing proteins	K17919//SNX4; sorting nexin-4	1.6e-221	773.9	rmd:113553482	ko04144//Endocytosis//Transport and catabolism//Cellular Processes
Unigene0000617	XP_026807721.1	225.7	3e-56	XP_026807721.1 uncharacterized protein LOC113550213 [Rhopalosiphum maidis]	--	--	--	--	--	--	--	--	--	--	--	--	--	--
Unigene0000618	--	--	--	--	--	--	--	--	--	--	--	--	--	--	--	--	--	--
Unigene0000619	--	--	--	--	--	--	--	--	--	--	--	--	--	--	--	--	--	--
Unigene0000620	--	--	--	--	--	--	--	--	--	--	--	--	--	--	--	--	--	--
Unigene0000621	--	--	--	--	--	--	--	--	--	--	--	--	--	--	--	--	--	--
Unigene0000622	XP_001949024.1	901.4	4.2e-259	XP_001949024.1 dnaJ homolog subfamily C member 3 [Acyrthosiphon pisum]	sp|Q27968|DNJC3_BOVIN	343.6	5e-93	sp|Q27968|DNJC3_BOVIN DnaJ homolog subfamily C member 3 OS=Bos taurus OX=9913 GN=DNAJC3 PE=1 SV=1	Hs5453980	337.4	5.4e-92	KOG0624	dsRNA-activated protein kinase inhibitor P58, contains TPR and DnaJ domains	K09523//DNAJC3; DnaJ homolog subfamily C member 3	7.6e-260	901.4	api:100165162	;ko05164//Influenza A//Infectious diseases//Human Diseases
Unigene0000623	XP_001949024.1	286.6	1.4e-74	XP_001949024.1 dnaJ homolog subfamily C member 3 [Acyrthosiphon pisum]	sp|Q27968|DNJC3_BOVIN	119.4	4.4e-26	sp|Q27968|DNJC3_BOVIN DnaJ homolog subfamily C member 3 OS=Bos taurus OX=9913 GN=DNAJC3 PE=1 SV=1	Hs5453980	118.2	1.5e-26	KOG0624	dsRNA-activated protein kinase inhibitor P58, contains TPR and DnaJ domains	K09523//DNAJC3; DnaJ homolog subfamily C member 3	2.6e-75	286.6	api:100165162	;ko05164//Influenza A//Infectious diseases//Human Diseases
Unigene0000624	BAE33664.1	199.9	8.6e-49	BAE33664.1 unnamed protein product, partial [Mus musculus]	sp|O88342|WDR1_MOUSE	199.9	1.3e-50	sp|O88342|WDR1_MOUSE WD repeat-containing protein 1 OS=Mus musculus OX=10090 GN=Wdr1 PE=1 SV=3	Hs4827056	196.4	2.1e-50	KOG0318	WD40 repeat stress protein/actin interacting protein	--	--	--	--	--
Unigene0000625	BAD92983.1	177.2	5.5e-42	BAD92983.1 WD repeat-containing protein 1 isoform 1 variant, partial [Homo sapiens]	sp|O75083|WDR1_HUMAN	141.4	5e-33	sp|O75083|WDR1_HUMAN WD repeat-containing protein 1 OS=Homo sapiens OX=9606 GN=WDR1 PE=1 SV=4	Hs4827056	141.4	7.5e-34	KOG0318	WD40 repeat stress protein/actin interacting protein	--	--	--	--	--
Unigene0000626	EAW92687.1	340.9	5.2e-91	EAW92687.1 WD repeat domain 1, isoform CRA_b [Homo sapiens]	sp|O75083|WDR1_HUMAN	340.5	1e-92	sp|O75083|WDR1_HUMAN WD repeat-containing protein 1 OS=Homo sapiens OX=9606 GN=WDR1 PE=1 SV=4	Hs4827056	340.5	1.5e-93	KOG0318	WD40 repeat stress protein/actin interacting protein	--	--	--	--	--
Unigene0000627	--	--	--	--	--	--	--	--	--	--	--	--	--	--	--	--	--	--
Unigene0000628	--	--	--	--	--	--	--	--	--	--	--	--	--	--	--	--	--	--
Unigene0000629	--	--	--	--	--	--	--	--	--	--	--	--	--	--	--	--	--	--
Unigene0000630	XP_026818408.1	570.1	1.5e-159	XP_026818408.1 peptide chain release factor 1-like, mitochondrial [Rhopalosiphum maidis]	sp|Q2KI15|RF1ML_BOVIN	313.9	3e-84	sp|Q2KI15|RF1ML_BOVIN Peptide chain release factor 1-like, mitochondrial OS=Bos taurus OX=9913 GN=MTRF1L PE=2 SV=1	Hs19923495	310.8	3.8e-84	KOG2726	Mitochondrial polypeptide chain release factor	K02835//prfA; peptide chain release factor 1	2.8e-160	570.1	rmd:113557218	--
Unigene0000631	XP_015607276.1	75.1	4.3e-11	XP_015607276.1 protein CWC15 homolog B [Cephus cinctus]	sp|Q9JHS9|CWC15_MOUSE	67	1.7e-10	sp|Q9JHS9|CWC15_MOUSE Spliceosome-associated protein CWC15 homolog OS=Mus musculus OX=10090 GN=Cwc15 PE=1 SV=1	At3g13200	190.7	1.6e-48	KOG3228	Uncharacterized conserved protein	K12863//CWC15; protein CWC15	1e-11	74.7	soc:105199161	ko03040//Spliceosome//Transcription//Genetic Information Processing
Unigene0000632	XP_001896379.1	78.6	2.4e-12	XP_001896379.1 Cwf15/Cwc15 cell cycle control protein [Brugia malayi]	sp|Q6NUB2|CW15A_XENLA	63.5	1.2e-09	sp|Q6NUB2|CW15A_XENLA Protein CWC15 homolog A OS=Xenopus laevis OX=8355 GN=cwc15-a PE=2 SV=1	At3g13200	84.7	7.5e-17	KOG3228	Uncharacterized conserved protein	K12863//CWC15; protein CWC15	4.4e-13	78.6	bmy:Bm1_24605	ko03040//Spliceosome//Transcription//Genetic Information Processing
Unigene0000633	XP_026810771.1	853.2	2.1e-244	XP_026810771.1 leucine-rich repeat-containing protein 24-like [Rhopalosiphum maidis]	--	--	--	--	7297864	147.9	9.7e-35	KOG0619	FOG: Leucine rich repeat	--	--	--	--	--
Unigene0000634	NP_001155655.1	328.9	5e-87	NP_001155655.1 THO complex subunit 4 [Acyrthosiphon pisum]	sp|O08583|THOC4_MOUSE	124.4	2.8e-27	sp|O08583|THOC4_MOUSE THO complex subunit 4 OS=Mus musculus OX=10090 GN=Alyref PE=1 SV=3	7298863	146.7	7.9e-35	KOG0533	RRM motif-containing protein	K12881//THOC4; THO complex subunit 4	9.2e-88	328.9	api:100165216	;ko03015//mRNA surveillance pathway//Translation//Genetic Information Processing
Unigene0000635	--	--	--	--	--	--	--	--	--	--	--	--	--	--	--	--	--	--
Unigene0000636	KAF0752724.1	137.9	1.2e-29	KAF0752724.1 ATP-dependent DNA helicase [Aphis craccivora]	--	--	--	--	--	--	--	--	--	--	--	--	--	--
Unigene0000637	XP_026816823.1	914.4	6.3e-263	XP_026816823.1 UDP-glucuronosyltransferase 2B2-like [Rhopalosiphum maidis]	sp|P08541|UD2B2_RAT	225.7	2e-57	sp|P08541|UD2B2_RAT UDP-glucuronosyltransferase 2B2 OS=Rattus norvegicus OX=10116 GN=Ugt2b PE=1 SV=1	7299404	242.7	2.4e-63	KOG1192	UDP-glucuronosyl and UDP-glucosyl transferase	K00699//UGT; glucuronosyltransferase [EC:2.4.1.17]	1.2e-263	914.4	rmd:113556207	;ko00053//Ascorbate and aldarate metabolism//Carbohydrate metabolism//Metabolism
Unigene0000638	XP_026806746.1	1748.4	0	XP_026806746.1 transient receptor potential cation channel protein painless [Rhopalosiphum maidis]	sp|Q9W0Y6|PAIN_DROME	228	4.7e-58	sp|Q9W0Y6|PAIN_DROME Transient receptor potential cation channel protein painless OS=Drosophila melanogaster OX=7227 GN=pain PE=1 SV=1	7291874	228	7.1e-59	KOG0510	Ankyrin repeat protein	K04984//TRPA1; transient receptor potential cation channel subfamily A member 1	0	1748.4	rmd:113549576	ko04750//Inflammatory mediator regulation of TRP channels//Sensory system//Organismal Systems
Unigene0000639	KAE9533627.1	180.6	3.5e-42	KAE9533627.1 hypothetical protein AGLY_009065 [Aphis glycines]	--	--	--	--	--	--	--	--	--	--	--	--	--	--
Unigene0000640	XP_029343738.1	184.5	6.8e-44	XP_029343738.1 uncharacterized protein LOC100572493 [Acyrthosiphon pisum]	--	--	--	--	--	--	--	--	--	--	--	--	--	--
Unigene0000641	XP_022161540.1	609.4	1.7e-171	XP_022161540.1 LOW QUALITY PROTEIN: uncharacterized protein LOC111027467 [Myzus persicae]	--	--	--	--	--	--	--	--	--	--	--	--	--	--
Unigene0000642	XP_025195484.1	277.7	6.1e-72	XP_025195484.1 trafficking protein particle complex subunit 1 [Melanaphis sacchari]	sp|Q5NCF2|TPPC1_MOUSE	174.1	1.4e-42	sp|Q5NCF2|TPPC1_MOUSE Trafficking protein particle complex subunit 1 OS=Mus musculus OX=10090 GN=Trappc1 PE=1 SV=1	7301911	179.1	6.6e-45	KOG3368	Transport protein particle (TRAPP) complex subunit	K20300//TRAPPC1; trafficking protein particle complex subunit 1	1.1e-72	277.7	ags:114120679	--
Unigene0000643	XP_022177135.1	179.9	8.3e-43	XP_022177135.1 acyl-CoA synthetase family member 2, mitochondrial-like isoform X2 [Myzus persicae]	sp|Q5R9G9|ACSF2_PONAB	100.1	1.2e-20	sp|Q5R9G9|ACSF2_PONAB Medium-chain acyl-CoA ligase ACSF2, mitochondrial OS=Pongo abelii OX=9601 GN=ACSF2 PE=2 SV=1	7296974	122.1	4.6e-28	KOG1177	Long chain fatty acid acyl-CoA ligase	K23617//ACSF2; medium-chain acyl-CoA ligase, mitochondrial [EC:6.2.1.2]	1.3e-42	176.8	api:100160541	--
Unigene0000644	XP_026815054.1	892.1	2.7e-256	XP_026815054.1 LOW QUALITY PROTEIN: isocitrate dehydrogenase [NADP] cytoplasmic-like [Rhopalosiphum maidis]	sp|Q4R502|IDHP_MACFA	622.9	4.5e-177	sp|Q4R502|IDHP_MACFA Isocitrate dehydrogenase [NADP], mitochondrial OS=Macaca fascicularis OX=9541 GN=IDH2 PE=2 SV=1	Hs4504575	619.8	5.8e-177	KOG1526	NADP-dependent isocitrate dehydrogenase	K00031//IDH1; isocitrate dehydrogenase [EC:1.1.1.42]	4.9e-257	892.1	rmd:113555005	;ko01210//2-Oxocarboxylic acid metabolism//Global and overview maps//Metabolism
Unigene0000645	--	--	--	--	--	--	--	--	--	--	--	--	--	--	--	--	--	--
Unigene0000646	XP_001914539.1	91.7	6.8e-16	XP_001914539.1 60S ribosomal protein L34, putative [Entamoeba histolytica HM-1:IMSS]	sp|P87262|RL34A_YEAST	92	7.7e-18	sp|P87262|RL34A_YEAST 60S ribosomal protein L34-A OS=Saccharomyces cerevisiae (strain ATCC 204508 / S288c) OX=559292 GN=RPL34A PE=1 SV=1	YER056c-a	92	1.2e-18	KOG1790	60s ribosomal protein L34	K02915//RP-L34e; large subunit ribosomal protein L34e	1.4e-15	88.2	dgt:114525203	ko03010//Ribosome//Translation//Genetic Information Processing
Unigene0000647	XP_022182114.1	142.9	1e-31	XP_022182114.1 sodium-coupled monocarboxylate transporter 1-like [Myzus persicae]	sp|Q5BL81|SC5A8_XENTR	62	3.5e-09	sp|Q5BL81|SC5A8_XENTR Sodium-coupled monocarboxylate transporter 1 OS=Xenopus tropicalis OX=8364 GN=slc5a8 PE=2 SV=1	7299444	73.6	1.7e-13	KOG2349	Na+:iodide/myo-inositol/multivitamin symporters	K14388//SLC5A8_12; solute carrier family 5 (sodium-coupled monocarboxylate transporter), member 8/12	7.3e-32	141	dnx:107162584	--
Unigene0000648	KAF0768583.1	72.4	3.9e-10	KAF0768583.1 polyhomeotic-proximal chromatin protein-like [Aphis craccivora]	--	--	--	--	--	--	--	--	--	--	--	--	--	--
Unigene0000649	--	--	--	--	--	--	--	--	--	--	--	--	--	--	--	--	--	--
Unigene0000650	XP_026812417.1	1576.6	0	XP_026812417.1 heat shock 70 kDa protein 12A-like isoform X2 [Rhopalosiphum maidis]	sp|O43301|HS12A_HUMAN	399.1	1.3e-109	sp|O43301|HS12A_HUMAN Heat shock 70 kDa protein 12A OS=Homo sapiens OX=9606 GN=HSPA12A PE=1 SV=2	Hs18576822	399.1	1.9e-110	KOG0101	Molecular chaperones HSP70/HSC70, HSP70 superfamily	--	--	--	--	--
Unigene0000651	XP_026811828.1	786.9	1.3e-224	XP_026811828.1 golgin-84 [Rhopalosiphum maidis]	sp|Q8SZ63|GOGA5_DROME	79	2.6e-13	sp|Q8SZ63|GOGA5_DROME Golgin-84 OS=Drosophila melanogaster OX=7227 GN=Golgin84 PE=1 SV=2	Hs4826748	63.2	2.2e-09	KOG4677	Golgi integral membrane protein	--	--	--	--	--
Unigene0000652	--	--	--	--	--	--	--	--	--	--	--	--	--	--	--	--	--	--
Unigene0000653	XP_026811830.1	298.1	2.2e-77	XP_026811830.1 uncharacterized protein LOC113552962 [Rhopalosiphum maidis]	--	--	--	--	--	--	--	--	--	--	--	--	--	--
Unigene0000654	--	--	--	--	--	--	--	--	--	--	--	--	--	--	--	--	--	--
Unigene0000655	--	--	--	--	--	--	--	--	--	--	--	--	--	--	--	--	--	--
Unigene0000656	XP_026810271.1	424.1	1.6e-115	XP_026810271.1 uncharacterized protein LOC113551903 [Rhopalosiphum maidis]	--	--	--	--	--	--	--	--	--	--	--	--	--	--
Unigene0000657	XP_026804980.1	748.4	4e-213	XP_026804980.1 octopamine receptor-like isoform X1 [Rhopalosiphum maidis]	sp|Q93127|GPR18_AMPAM	228.4	2.1e-58	sp|Q93127|GPR18_AMPAM Probable G-protein coupled receptor No18 OS=Amphibalanus amphitrite OX=1232801 PE=3 SV=1	7300302	314.7	3.3e-85	KOG3656	FOG: 7 transmembrane receptor	K22791//TyrR; tyramine receptor	7.4e-214	748.4	rmd:113548344	--
Unigene0000658	--	--	--	--	sp|Q9XGP7|OMT15_ORYSJ	90.1	1e-17	sp|Q9XGP7|OMT15_ORYSJ Tricin synthase 1 OS=Oryza sativa subsp. japonica OX=39947 GN=ROMT-15 PE=1 SV=1	At4g34050	57.4	1.1e-08	KOG1663	O-methyltransferase	--	--	--	--	--
Unigene0000659	XP_015367894.1	530.4	2.8e-147	XP_015367894.1 PREDICTED: protein couch potato-like isoform X1 [Diuraphis noxia]	sp|Q01617|CPO_DROME	258.1	3.9e-67	sp|Q01617|CPO_DROME Protein couch potato OS=Drosophila melanogaster OX=7227 GN=cpo PE=2 SV=4	7300324	245.7	3e-64	KOG1457	RNA binding protein (contains RRM repeats)	--	--	--	--	--
Unigene0000660	--	--	--	--	--	--	--	--	--	--	--	--	--	--	--	--	--	--
Unigene0000661	--	--	--	--	--	--	--	--	--	--	--	--	--	--	--	--	--	--
Unigene0000662	VVC37736.1	64.7	8.8e-08	VVC37736.1 Hypothetical protein CINCED_3A025709 [Cinara cedri]	--	--	--	--	--	--	--	--	--	--	--	--	--	--
Unigene0000663	--	--	--	--	--	--	--	--	--	--	--	--	--	--	--	--	--	--
Unigene0000664	--	--	--	--	--	--	--	--	--	--	--	--	--	--	--	--	--	--
Unigene0000665	XP_026812035.1	505.4	4.4e-140	XP_026812035.1 CD82 antigen-like [Rhopalosiphum maidis]	sp|P40240|CD9_MOUSE	95.9	1.2e-18	sp|P40240|CD9_MOUSE CD9 antigen OS=Mus musculus OX=10090 GN=Cd9 PE=1 SV=2	7301393	204.1	4.7e-52	KOG3882	Tetraspanin family integral membrane protein	K06508//CD81; CD81 antigen	8e-141	505.4	rmd:113553089	;ko05144//Malaria//Infectious diseases//Human Diseases
Unigene0000666	--	--	--	--	--	--	--	--	--	--	--	--	--	--	--	--	--	--
Unigene0000667	VVC31114.1	120.2	1.5e-24	VVC31114.1 Reverse transcriptase domain [Cinara cedri]	--	--	--	--	--	--	--	--	--	--	--	--	--	--
Unigene0000668	--	--	--	--	--	--	--	--	--	--	--	--	--	--	--	--	--	--
Unigene0000669	--	--	--	--	--	--	--	--	--	--	--	--	--	--	--	--	--	--
Unigene0000670	KAF0766946.1	256.9	1.2e-65	KAF0766946.1 DNA-directed RNA polymerase I subunit RPA12 isoform X2 [Aphis craccivora]	sp|Q6MFY5|RPA12_RAT	98.6	8.4e-20	sp|Q6MFY5|RPA12_RAT DNA-directed RNA polymerase I subunit RPA12 OS=Rattus norvegicus OX=10116 GN=Znrd1 PE=3 SV=1	7300774	128.6	1.1e-29	KOG2907	RNA polymerase I transcription factor TFIIS, subunit A12.2/RPA12	K03000//RPA12; DNA-directed RNA polymerase I subunit RPA12	9.9e-62	241.5	dnx:107167051	ko03020//RNA polymerase//Transcription//Genetic Information Processing
Unigene0000671	KAE9542398.1	216.9	2.6e-53	KAE9542398.1 hypothetical protein AGLY_003525 [Aphis glycines]	--	--	--	--	--	--	--	--	--	--	--	--	--	--
Unigene0000672	XP_025208119.1	152.9	9.2e-35	XP_025208119.1 40S ribosomal protein S3 [Melanaphis sacchari]	sp|P48153|RS3_MANSE	124.4	5.2e-28	sp|P48153|RS3_MANSE 40S ribosomal protein S3 OS=Manduca sexta OX=7130 GN=RpS3 PE=2 SV=1	Hs15718687	116.7	1.6e-26	KOG3181	40S ribosomal protein S3	K02985//RP-S3e; small subunit ribosomal protein S3e	1.7e-35	152.9	api:100164974	;ko05130//Pathogenic Escherichia coli infection//Infectious diseases//Human Diseases
Unigene0000673	--	--	--	--	--	--	--	--	--	--	--	--	--	--	--	--	--	--
Unigene0000674	VDO49980.1	72.4	1.6e-10	VDO49980.1 unnamed protein product [Brugia timori]	--	--	--	--	--	--	--	--	--	--	--	--	--	--
Unigene0000675	--	--	--	--	--	--	--	--	--	--	--	--	--	--	--	--	--	--
Unigene0000676	--	--	--	--	--	--	--	--	--	--	--	--	--	--	--	--	--	--
Unigene0000677	KRX11401.1	57.4	5.2e-06	KRX11401.1 Protein RALF-like 33, partial [Trichinella nelsoni]	sp|Q9FHA6|RLF34_ARATH	114.8	4.1e-25	sp|Q9FHA6|RLF34_ARATH Protein RALF-like 34 OS=Arabidopsis thaliana OX=3702 GN=RALFL34 PE=2 SV=1	--	--	--	--	--	--	--	--	--	--
Unigene0000678	--	--	--	--	--	--	--	--	--	--	--	--	--	--	--	--	--	--
Unigene0000679	--	--	--	--	--	--	--	--	--	--	--	--	--	--	--	--	--	--
Unigene0000680	XP_026810207.1	759.2	3.2e-216	XP_026810207.1 angiogenic factor with G patch and FHA domains 1 [Rhopalosiphum maidis]	--	--	--	--	7303092	185.3	4.3e-46	KOG0154	RNA-binding protein RBM5 and related proteins, contain G-patch and RRM domains	--	--	--	--	--
Unigene0000681	XP_027841103.1	67	1.8e-08	XP_027841103.1 uncharacterized protein LOC114122606, partial [Aphis gossypii]	--	--	--	--	--	--	--	--	--	--	--	--	--	--
Unigene0000682	XP_026822489.1	885.2	3.7e-254	XP_026822489.1 uncharacterized protein LOC113560670 isoform X1 [Rhopalosiphum maidis]	--	--	--	--	--	--	--	--	--	--	--	--	--	--
Unigene0000683	--	--	--	--	--	--	--	--	--	--	--	--	--	--	--	--	--	--
Unigene0000684	XP_026819796.1	512.3	3.5e-142	XP_026819796.1 uncharacterized protein LOC113558514 [Rhopalosiphum maidis]	--	--	--	--	--	--	--	--	--	--	--	--	--	--
Unigene0000685	XP_026812264.1	760.4	9.1e-217	XP_026812264.1 uncharacterized protein LOC113553243 [Rhopalosiphum maidis]	--	--	--	--	--	--	--	--	--	--	--	--	--	--
Unigene0000686	XP_026806015.1	904.4	4.5e-260	XP_026806015.1 PRKCA-binding protein [Rhopalosiphum maidis]	sp|Q9NRD5|PICK1_HUMAN	419.5	6.5e-116	sp|Q9NRD5|PICK1_HUMAN PRKCA-binding protein OS=Homo sapiens OX=9606 GN=PICK1 PE=1 SV=2	7297970	427.9	2.7e-119	KOG3651	Protein kinase C, alpha binding protein	--	--	--	--	--
Unigene0000687	XP_001945547.1	559.7	4.3e-156	XP_001945547.1 extensin-2 [Acyrthosiphon pisum]	--	--	--	--	--	--	--	--	--	--	--	--	--	--
Unigene0000688	XP_025412585.1	780.4	9.4e-223	XP_025412585.1 V-type proton ATPase subunit C isoform X2 [Sipha flava]	sp|Q9U5N1|VATC_MANSE	629.8	3e-179	sp|Q9U5N1|VATC_MANSE V-type proton ATPase subunit C OS=Manduca sexta OX=7130 PE=2 SV=1	7302940	632.9	5.4e-181	KOG2909	Vacuolar H+-ATPase V1 sector, subunit C	K02148//ATPeV1C; V-type H+-transporting ATPase subunit C	1.7e-223	780.4	rmd:113556597	;ko04966//Collecting duct acid secretion//Excretory system//Organismal Systems
Unigene0000689	--	--	--	--	--	--	--	--	--	--	--	--	--	--	--	--	--	--
Unigene0000690	--	--	--	--	--	--	--	--	--	--	--	--	--	--	--	--	--	--
Unigene0000691	VVC26510.1	62.8	2.8e-07	VVC26510.1 Protein of unknown function DUF4817 [Cinara cedri]	--	--	--	--	--	--	--	--	--	--	--	--	--	--
Unigene0000692	--	--	--	--	--	--	--	--	--	--	--	--	--	--	--	--	--	--
Unigene0000693	XP_026816413.1	2225.3	0	XP_026816413.1 rho guanine nucleotide exchange factor 10 [Rhopalosiphum maidis]	sp|O15013|ARHGA_HUMAN	429.9	1.1e-118	sp|O15013|ARHGA_HUMAN Rho guanine nucleotide exchange factor 10 OS=Homo sapiens OX=9606 GN=ARHGEF10 PE=1 SV=4	7293353	646	1.4e-184	KOG3522	Predicted guanine nucleotide exchange factor	K16727//ARHGEF10; Rho guanine nucleotide exchange factor 10	0	2225.3	rmd:113555958	--
Unigene0000694	--	--	--	--	--	--	--	--	--	--	--	--	--	--	--	--	--	--
Unigene0000695	KAE9541256.1	89.7	5.1e-15	KAE9541256.1 hypothetical protein AGLY_004501 [Aphis glycines]	--	--	--	--	--	--	--	--	--	--	--	--	--	--
Unigene0000696	--	--	--	--	--	--	--	--	--	--	--	--	--	--	--	--	--	--
Unigene0000697	XP_026806156.1	1585.5	0	XP_026806156.1 F-box/LRR-repeat protein 6 [Rhopalosiphum maidis]	sp|Q8N531|FBXL6_HUMAN	205.3	3.4e-51	sp|Q8N531|FBXL6_HUMAN F-box/LRR-repeat protein 6 OS=Homo sapiens OX=9606 GN=FBXL6 PE=2 SV=1	7303628	382.1	3.1e-105	KOG1947	Leucine rich repeat proteins, some proteins contain F-box	K10272//FBXL6; F-box and leucine-rich repeat protein 6	0	1585.5	rmd:113549174	--
Unigene0000698	--	--	--	--	--	--	--	--	--	--	--	--	--	--	--	--	--	--
Unigene0000699	--	--	--	--	sp|Q2LAJ3|ARF2A_SOLLC	164.5	1.3e-39	sp|Q2LAJ3|ARF2A_SOLLC Auxin response factor 2A OS=Solanum lycopersicum OX=4081 GN=ARF2A PE=1 SV=1	--	--	--	--	--	--	--	--	--	--
Unigene0000700	--	--	--	--	sp|K4DF01|ARF2B_SOLLC	231.5	1e-59	sp|K4DF01|ARF2B_SOLLC Auxin response factor 2B OS=Solanum lycopersicum OX=4081 GN=ARF2B PE=2 SV=1	--	--	--	--	--	--	--	--	--	--
Unigene0000701	--	--	--	--	sp|Q2LAJ3|ARF2A_SOLLC	109.4	1.8e-23	sp|Q2LAJ3|ARF2A_SOLLC Auxin response factor 2A OS=Solanum lycopersicum OX=4081 GN=ARF2A PE=1 SV=1	--	--	--	--	--	--	--	--	--	--
Unigene0000702	--	--	--	--	sp|Q94JM3|ARFB_ARATH	149.1	4.7e-35	sp|Q94JM3|ARFB_ARATH Auxin response factor 2 OS=Arabidopsis thaliana OX=3702 GN=ARF2 PE=1 SV=2	--	--	--	--	--	--	--	--	--	--
Unigene0000703	--	--	--	--	sp|Q2LAJ3|ARF2A_SOLLC	415.2	6.1e-115	sp|Q2LAJ3|ARF2A_SOLLC Auxin response factor 2A OS=Solanum lycopersicum OX=4081 GN=ARF2A PE=1 SV=1	--	--	--	--	--	--	--	--	--	--
Unigene0000704	--	--	--	--	sp|K4DF01|ARF2B_SOLLC	182.6	2.3e-45	sp|K4DF01|ARF2B_SOLLC Auxin response factor 2B OS=Solanum lycopersicum OX=4081 GN=ARF2B PE=2 SV=1	--	--	--	--	--	--	--	--	--	--
Unigene0000705	--	--	--	--	sp|Q94JM3|ARFB_ARATH	117.5	2e-25	sp|Q94JM3|ARFB_ARATH Auxin response factor 2 OS=Arabidopsis thaliana OX=3702 GN=ARF2 PE=1 SV=2	--	--	--	--	--	--	--	--	--	--
Unigene0000706	--	--	--	--	sp|Q94JM3|ARFB_ARATH	153.3	1.1e-36	sp|Q94JM3|ARFB_ARATH Auxin response factor 2 OS=Arabidopsis thaliana OX=3702 GN=ARF2 PE=1 SV=2	--	--	--	--	--	--	--	--	--	--
Unigene0000707	--	--	--	--	sp|Q94JM3|ARFB_ARATH	176.4	3e-43	sp|Q94JM3|ARFB_ARATH Auxin response factor 2 OS=Arabidopsis thaliana OX=3702 GN=ARF2 PE=1 SV=2	--	--	--	--	--	--	--	--	--	--
Unigene0000708	--	--	--	--	sp|Q9XHP0|11S2_SESIN	418.7	1e-115	sp|Q9XHP0|11S2_SESIN 11S globulin seed storage protein 2 OS=Sesamum indicum OX=4182 PE=1 SV=1	--	--	--	--	--	--	--	--	--	--
Unigene0000709	--	--	--	--	sp|Q9XHP0|11S2_SESIN	432.6	6.2e-120	sp|Q9XHP0|11S2_SESIN 11S globulin seed storage protein 2 OS=Sesamum indicum OX=4182 PE=1 SV=1	--	--	--	--	--	--	--	--	--	--
Unigene0000710	XP_015375467.1	310.8	1.3e-81	XP_015375467.1 PREDICTED: myosin regulatory light chain 2 [Diuraphis noxia]	sp|Q1HPS0|MLR_BOMMO	202.6	7.6e-51	sp|Q1HPS0|MLR_BOMMO Myosin regulatory light chain 2 OS=Bombyx mori OX=7091 PE=1 SV=1	7301908	190.7	4.5e-48	KOG0031	Myosin regulatory light chain, EF-Hand protein superfamily	--	--	--	--	--
Unigene0000711	--	--	--	--	--	--	--	--	--	--	--	--	--	--	--	--	--	--
Unigene0000712	XP_027853371.1	304.3	1.4e-79	XP_027853371.1 superoxide dismutase [Cu-Zn] [Aphis gossypii]	sp|P41973|SODC_DROWI	234.6	2e-60	sp|P41973|SODC_DROWI Superoxide dismutase [Cu-Zn] OS=Drosophila willistoni OX=7260 GN=Sod1 PE=3 SV=2	7294760	228.8	1.6e-59	KOG0441	Cu2+/Zn2+ superoxide dismutase SOD1	K04565//SOD1; superoxide dismutase, Cu-Zn family [EC:1.15.1.1]	2.5e-80	304.3	ags:114132179	;ko05020//Prion diseases//Neurodegenerative diseases//Human Diseases
Unigene0000713	XP_022172661.1	317	1e-83	XP_022172661.1 superoxide dismutase [Cu-Zn] [Myzus persicae]	sp|P41973|SODC_DROWI	232.3	5.1e-60	sp|P41973|SODC_DROWI Superoxide dismutase [Cu-Zn] OS=Drosophila willistoni OX=7260 GN=Sod1 PE=3 SV=2	7294760	222.2	7.9e-58	KOG0441	Cu2+/Zn2+ superoxide dismutase SOD1	K04565//SOD1; superoxide dismutase, Cu-Zn family [EC:1.15.1.1]	2e-81	307	ags:114132179	;ko05020//Prion diseases//Neurodegenerative diseases//Human Diseases
Unigene0000714	XP_026814154.1	662.5	2.1e-187	XP_026814154.1 protein prune homolog 2-like [Rhopalosiphum maidis]	sp|Q52KR3|PRUN2_MOUSE	220.7	3.1e-56	sp|Q52KR3|PRUN2_MOUSE Protein prune homolog 2 OS=Mus musculus OX=10090 GN=Prune2 PE=1 SV=2	Hs4757766	132.5	1.7e-30	KOG4406	CDC42 Rho GTPase-activating protein	K18449//PRUNE2; prune homolog 2	3.8e-188	662.5	rmd:113554477	--
Unigene0000715	--	--	--	--	sp|C5FUK3|ADMB_ARTOC	61.6	1e-08	sp|C5FUK3|ADMB_ARTOC Disintegrin and metalloproteinase domain-containing protein B OS=Arthroderma otae (strain ATCC MYA-4605 / CBS 113480) OX=554155 GN=ADM-B PE=3 SV=1	--	--	--	--	--	--	--	--	--	--
Unigene0000716	--	--	--	--	sp|Q4WQ08|ADMB_ASPFU	371.7	1.4e-101	sp|Q4WQ08|ADMB_ASPFU Disintegrin and metalloproteinase domain-containing protein B OS=Neosartorya fumigata (strain ATCC MYA-4609 / Af293 / CBS 101355 / FGSC A1100) OX=330879 GN=ADM-B PE=3 SV=2	--	--	--	--	--	--	--	--	--	--
Unigene0000717	XP_016044715.1	101.3	7.6e-19	XP_016044715.1 PREDICTED: disintegrin and metalloproteinase domain-containing protein 15 isoform X1 [Erinaceus europaeus]	sp|Q4WQ08|ADMB_ASPFU	206.8	1.9e-52	sp|Q4WQ08|ADMB_ASPFU Disintegrin and metalloproteinase domain-containing protein B OS=Neosartorya fumigata (strain ATCC MYA-4609 / Af293 / CBS 101355 / FGSC A1100) OX=330879 GN=ADM-B PE=3 SV=2	CE07906	85.5	9.7e-17	KOG3607	Meltrins, fertilins and related Zn-dependent metalloproteinases of the ADAMs family	K06540//ADAM8; disintegrin and metalloproteinase domain-containing protein 8 [EC:3.4.24.-]	2e-18	97.4	cvg:107089515	--
Unigene0000718	XP_026814461.1	201.4	6.7e-49	XP_026814461.1 uncharacterized protein LOC113554706 [Rhopalosiphum maidis]	--	--	--	--	--	--	--	--	--	--	--	--	--	--
Unigene0000719	XP_022172912.1	131	3.6e-28	XP_022172912.1 protein YIF1B [Myzus persicae]	--	--	--	--	--	--	--	--	--	K20362//YIF1; protein transport protein YIF1	1.1e-28	130.2	api:100159575	--
Unigene0000720	XP_001942801.2	127.1	9.1e-27	XP_001942801.2 protein YIF1B [Acyrthosiphon pisum]	--	--	--	--	--	--	--	--	--	K20362//YIF1; protein transport protein YIF1	1.7e-27	127.1	api:100159575	--
Unigene0000721	XP_027837135.1	719.9	1.4e-204	XP_027837135.1 protein YIF1B [Aphis gossypii]	sp|Q6P301|YIF1B_XENTR	172.9	9.7e-42	sp|Q6P301|YIF1B_XENTR Protein YIF1B OS=Xenopus tropicalis OX=8364 GN=yif1b PE=2 SV=1	7301494	163.3	1.2e-39	KOG3094	Predicted membrane protein	K20362//YIF1; protein transport protein YIF1	2.6e-205	719.9	ags:114119683	--
Unigene0000722	--	--	--	--	--	--	--	--	--	--	--	--	--	--	--	--	--	--
Unigene0000723	KAF0714847.1	487.6	1e-134	KAF0714847.1 Uncharacterized protein FWK35_00033169, partial [Aphis craccivora]	--	--	--	--	--	--	--	--	--	--	--	--	--	--
Unigene0000724	--	--	--	--	--	--	--	--	--	--	--	--	--	--	--	--	--	--
Unigene0000725	XP_026821265.1	5975.6	0	XP_026821265.1 LOW QUALITY PROTEIN: chromodomain-helicase-DNA-binding protein 7-like [Rhopalosiphum maidis]	sp|Q06A37|CHD7_CHICK	1380.5	0	sp|Q06A37|CHD7_CHICK Chromodomain-helicase-DNA-binding protein 7 OS=Gallus gallus OX=9031 GN=CHD7 PE=2 SV=1	Hs22047300	1376.7	0	KOG0384	Chromodomain-helicase DNA-binding protein	K14437//CHD7; chromodomain-helicase-DNA-binding protein 7 [EC:3.6.4.12]	0	5686.3	api:100164870	--
Unigene0000726	--	--	--	--	--	--	--	--	--	--	--	--	--	--	--	--	--	--
Unigene0000727	KAE9533988.1	221.5	3.5e-55	KAE9533988.1 hypothetical protein AGLY_008724 [Aphis glycines]	--	--	--	--	--	--	--	--	--	--	--	--	--	--
Unigene0000728	KAE9533988.1	124.4	4e-26	KAE9533988.1 hypothetical protein AGLY_008724 [Aphis glycines]	--	--	--	--	--	--	--	--	--	--	--	--	--	--
Unigene0000729	KAE9533988.1	197.2	7.5e-48	KAE9533988.1 hypothetical protein AGLY_008724 [Aphis glycines]	--	--	--	--	--	--	--	--	--	--	--	--	--	--
Unigene0000730	NP_001129593.1	530	1.5e-147	NP_001129593.1 ribosomal protein S3A [Acyrthosiphon pisum]	sp|Q5G5C4|RS3A_PERAM	437.2	1.9e-121	sp|Q5G5C4|RS3A_PERAM 40S ribosomal protein S3a OS=Periplaneta americana OX=6978 GN=Parcxpwex01 PE=2 SV=1	Hs4506723	380.2	4.2e-105	KOG1628	40S ribosomal protein S3A	K02984//RP-S3Ae; small subunit ribosomal protein S3Ae	2.7e-148	530	api:100169515	ko03010//Ribosome//Translation//Genetic Information Processing
Unigene0000731	XP_026812183.1	582.4	2.7e-163	XP_026812183.1 uncharacterized protein LOC113553189 isoform X1 [Rhopalosiphum maidis]	--	--	--	--	--	--	--	--	--	--	--	--	--	--
Unigene0000732	--	--	--	--	--	--	--	--	--	--	--	--	--	--	--	--	--	--
Unigene0000733	XP_027852947.1	137.1	5.2e-30	XP_027852947.1 uncharacterized protein LOC114131836 isoform X1 [Aphis gossypii]	--	--	--	--	--	--	--	--	--	--	--	--	--	--
Unigene0000734	XP_022175072.1	843.6	2.6e-241	XP_022175072.1 ecdysone receptor-like isoform X2 [Myzus persicae]	sp|O18531|ECR_LUCCU	411.8	3.8e-113	sp|O18531|ECR_LUCCU Ecdysone receptor OS=Lucilia cuprina OX=7375 GN=EcR PE=2 SV=2	7302184	401	1e-110	KOG3575	FOG: Hormone receptors	K14034//NR1H1; ecdysone receptor	1.7e-207	728.8	rmd:113555028	ko04214//Apoptosis - fly//Cell growth and death//Cellular Processes
Unigene0000735	KAE9530520.1	79	3.1e-12	KAE9530520.1 hypothetical protein AGLY_010982 [Aphis glycines]	--	--	--	--	--	--	--	--	--	--	--	--	--	--
Unigene0000736	XP_026822207.1	1098.6	0	XP_026822207.1 apoptosis-inducing factor 3-like isoform X1 [Rhopalosiphum maidis]	sp|Q96NN9|AIFM3_HUMAN	424.9	3e-117	sp|Q96NN9|AIFM3_HUMAN Apoptosis-inducing factor 3 OS=Homo sapiens OX=9606 GN=AIFM3 PE=1 SV=1	7290253	453.4	1.2e-126	KOG1336	Monodehydroascorbate/ferredoxin reductase	K22747//AIFM3; apoptosis-inducing factor 3	0	1098.6	rmd:113560503	--
Unigene0000737	KAF0749164.1	320.5	2.6e-84	KAF0749164.1 class E basic helix-loop-helix protein 22 [Aphis craccivora]	sp|Q8BGW3|BHE23_MOUSE	102.1	2.2e-20	sp|Q8BGW3|BHE23_MOUSE Class E basic helix-loop-helix protein 23 OS=Mus musculus OX=10090 GN=Bhlhe23 PE=2 SV=1	7298406_2	105.9	2.3e-22	KOG3898	Transcription factor NeuroD and related HTH proteins	K09086//BHLHB4_5; class B basic helix-loop-helix protein 4/5	1.8e-84	318.5	api:100158930	--
Unigene0000738	XP_021340642.1	63.2	1.8e-07	XP_021340642.1 cell division cycle protein 123 homolog [Mizuhopecten yessoensis]	sp|A7EUE6|CD123_SCLS1	71.2	9.7e-12	sp|A7EUE6|CD123_SCLS1 Cell division cycle protein 123 OS=Sclerotinia sclerotiorum (strain ATCC 18683 / 1980 / Ss-1) OX=665079 GN=CDC123 PE=3 SV=1	--	--	--	--	--	--	--	--	--	--
Unigene0000739	PFX33473.1	90.5	1.4e-15	PFX33473.1 Cell division cycle protein 123-like protein [Stylophora pistillata]	sp|Q4WDA4|CD123_ASPFU	162.9	3.2e-39	sp|Q4WDA4|CD123_ASPFU Cell division cycle protein 123 OS=Neosartorya fumigata (strain ATCC MYA-4609 / Af293 / CBS 101355 / FGSC A1100) OX=330879 GN=cdc123 PE=3 SV=1	YLR215c	91.7	1.4e-18	KOG2983	Uncharacterized conserved protein	--	--	--	--	--
Unigene0000740	XP_019640214.1	110.9	5.7e-22	XP_019640214.1 PREDICTED: cell division cycle protein 123 homolog [Branchiostoma belcheri]	sp|A6SDA8|CD123_BOTFB	132.5	2.7e-30	sp|A6SDA8|CD123_BOTFB Cell division cycle protein 123 OS=Botryotinia fuckeliana (strain B05.10) OX=332648 GN=cdc123 PE=3 SV=1	SPAP27G11.03	104.4	1.2e-22	KOG2983	Uncharacterized conserved protein	--	--	--	--	--
Unigene0000741	BAH70811.1	136.7	4.6e-29	BAH70811.1 ACYPI001947 [Acyrthosiphon pisum]	--	--	--	--	--	--	--	--	--	--	--	--	--	--
Unigene0000742	XP_022163406.1	82	4.6e-13	XP_022163406.1 tetra-peptide repeat homeobox protein 1-like [Myzus persicae]	--	--	--	--	--	--	--	--	--	--	--	--	--	--
Unigene0000743	--	--	--	--	--	--	--	--	--	--	--	--	--	--	--	--	--	--
Unigene0000744	--	--	--	--	--	--	--	--	--	--	--	--	--	--	--	--	--	--
Unigene0000745	--	--	--	--	--	--	--	--	--	--	--	--	--	--	--	--	--	--
Unigene0000746	--	--	--	--	--	--	--	--	--	--	--	--	--	--	--	--	--	--
Unigene0000747	XP_026804403.1	622.5	2.7e-175	XP_026804403.1 mitotic checkpoint protein BUB3 [Rhopalosiphum maidis]	sp|Q1JQB2|BUB3_BOVIN	428.7	8.4e-119	sp|Q1JQB2|BUB3_BOVIN Mitotic checkpoint protein BUB3 OS=Bos taurus OX=9913 GN=BUB3 PE=2 SV=1	Hs4757880	428.7	1.3e-119	KOG1036	Mitotic spindle checkpoint protein BUB3, WD repeat superfamily	K02180//BUB3; cell cycle arrest protein BUB3	4.9e-176	622.5	rmd:113547990	;ko04110//Cell cycle//Cell growth and death//Cellular Processes
Unigene0000748	XP_026814648.1	562	5.2e-157	XP_026814648.1 malectin-A [Rhopalosiphum maidis]	sp|Q6ZQI3|MLEC_MOUSE	202.6	1.2e-50	sp|Q6ZQI3|MLEC_MOUSE Malectin OS=Mus musculus OX=10090 GN=Mlec PE=1 SV=2	Hs7661948	201.8	3e-51	KOG3593	Predicted receptor-like serine/threonine kinase	--	--	--	--	--
Unigene0000749	KAF0734937.1	76.6	9.1e-12	KAF0734937.1 malectin-A, partial [Aphis craccivora]	--	--	--	--	--	--	--	--	--	--	--	--	--	--
Unigene0000750	XP_026817013.1	1470.3	0	XP_026817013.1 venom dipeptidyl peptidase 4-like [Rhopalosiphum maidis]	sp|B1A4F7|VDDP4_VESVU	417.5	3.4e-115	sp|B1A4F7|VDDP4_VESVU Venom dipeptidyl peptidase 4 OS=Vespula vulgaris OX=7454 PE=1 SV=1	7294364	424.5	4.2e-118	KOG2100	Dipeptidyl aminopeptidase	K01278//DPP4; dipeptidyl-peptidase 4 [EC:3.4.14.5]	0	1470.3	rmd:113556338	ko04974//Protein digestion and absorption//Digestive system//Organismal Systems
Unigene0000751	--	--	--	--	--	--	--	--	--	--	--	--	--	--	--	--	--	--
Unigene0000752	--	--	--	--	--	--	--	--	--	--	--	--	--	--	--	--	--	--
Unigene0000753	--	--	--	--	--	--	--	--	--	--	--	--	--	--	--	--	--	--
Unigene0000754	XP_026808472.1	719.5	3.2e-204	XP_026808472.1 LIM/homeobox protein Awh isoform X1 [Rhopalosiphum maidis]	sp|Q8IRC7|AWH_DROME	340.9	4.7e-92	sp|Q8IRC7|AWH_DROME LIM/homeobox protein Awh OS=Drosophila melanogaster OX=7227 GN=Awh PE=1 SV=1	7292395	233	2.1e-60	KOG0490	Transcription factor, contains HOX domain	K09375//LHX6_8; LIM homeobox protein 6/8	5.9e-205	719.5	rmd:113550679	--
Unigene0000755	--	--	--	--	--	--	--	--	--	--	--	--	--	--	--	--	--	--
Unigene0000756	--	--	--	--	--	--	--	--	--	--	--	--	--	--	--	--	--	--
Unigene0000757	--	--	--	--	--	--	--	--	--	--	--	--	--	--	--	--	--	--
Unigene0000758	XP_032021316.1	144.4	3.3e-32	XP_032021316.1 argininosuccinate synthase isoform X1 [Hylobates moloch]	sp|P00966|ASSY_HUMAN	144.4	5e-34	sp|P00966|ASSY_HUMAN Argininosuccinate synthase OS=Homo sapiens OX=9606 GN=ASS1 PE=1 SV=2	Hs16950633	144.4	7.5e-35	KOG1706	Argininosuccinate synthase	K01940//argG; argininosuccinate synthase [EC:6.3.4.5]	6.1e-33	144.4	hsa:445	;ko00220//Arginine biosynthesis//Amino acid metabolism//Metabolism
Unigene0000759	NP_031520.1	843.2	9.2e-242	NP_031520.1 argininosuccinate synthase [Mus musculus]	sp|P16460|ASSY_MOUSE	843.2	1.4e-243	sp|P16460|ASSY_MOUSE Argininosuccinate synthase OS=Mus musculus OX=10090 GN=Ass1 PE=1 SV=1	Hs16950633	825.1	5.8e-239	KOG1706	Argininosuccinate synthase	K01940//argG; argininosuccinate synthase [EC:6.3.4.5]	1.7e-242	843.2	mmu:11898	;ko00220//Arginine biosynthesis//Amino acid metabolism//Metabolism
Unigene0000760	--	--	--	--	--	--	--	--	--	--	--	--	--	--	--	--	--	--
Unigene0000761	--	--	--	--	--	--	--	--	--	--	--	--	--	--	--	--	--	--
Unigene0000762	--	--	--	--	--	--	--	--	--	--	--	--	--	--	--	--	--	--
Unigene0000763	XP_025196047.1	1337	0	XP_025196047.1 sodium-dependent dopamine transporter-like [Melanaphis sacchari]	sp|P23975|SC6A2_HUMAN	642.5	7.9e-183	sp|P23975|SC6A2_HUMAN Sodium-dependent noradrenaline transporter OS=Homo sapiens OX=9606 GN=SLC6A2 PE=1 SV=1	Hs4557046	642.5	1.2e-183	KOG3659	Sodium-neurotransmitter symporter	K05035//SLC6A2; solute carrier family 6 (neurotransmitter transporter, noradrenalin) member 2	0	1328.9	rmd:113559349	ko04721//Synaptic vesicle cycle//Nervous system//Organismal Systems
Unigene0000764	--	--	--	--	--	--	--	--	--	--	--	--	--	--	--	--	--	--
Unigene0000765	XP_025422526.1	63.9	2.5e-07	XP_025422526.1 uncharacterized protein LOC112692169 [Sipha flava]	--	--	--	--	--	--	--	--	--	--	--	--	--	--
Unigene0000766	--	--	--	--	--	--	--	--	--	--	--	--	--	--	--	--	--	--
Unigene0000767	--	--	--	--	--	--	--	--	--	--	--	--	--	--	--	--	--	--
Unigene0000768	--	--	--	--	--	--	--	--	--	--	--	--	--	--	--	--	--	--
Unigene0000769	--	--	--	--	--	--	--	--	--	--	--	--	--	--	--	--	--	--
Unigene0000770	--	--	--	--	--	--	--	--	--	--	--	--	--	--	--	--	--	--
Unigene0000771	--	--	--	--	--	--	--	--	--	--	--	--	--	--	--	--	--	--
Unigene0000772	XP_026724661.1	1922.1	0	XP_026724661.1 calcium-transporting ATPase sarcoplasmic/endoplasmic reticulum type isoform X3 [Trichoplusia ni]	sp|P22700|ATC1_DROME	1768.4	0	sp|P22700|ATC1_DROME Calcium-transporting ATPase sarcoplasmic/endoplasmic reticulum type OS=Drosophila melanogaster OX=7227 GN=SERCA PE=1 SV=2	7291680	1768.4	0	KOG0202	Ca2+ transporting ATPase	--	--	--	--	--
Unigene0000773	CAH56286.1	819.7	2.1e-234	CAH56286.1 hypothetical protein, partial [Homo sapiens]	sp|Q8NBS9|TXND5_HUMAN	803.5	2.3e-231	sp|Q8NBS9|TXND5_HUMAN Thioredoxin domain-containing protein 5 OS=Homo sapiens OX=9606 GN=TXNDC5 PE=1 SV=2	Hs13540604	680.6	3.4e-195	KOG0191	Thioredoxin/protein disulfide isomerase	K13984//TXNDC5; thioredoxin domain-containing protein 5	2.8e-230	803.5	hsa:81567	ko04141//Protein processing in endoplasmic reticulum//Folding, sorting and degradation//Genetic Information Processing
Unigene0000774	AAH16252.2	191	3.8e-46	AAH16252.2 Thioredoxin domain containing 5 [Mus musculus]	sp|Q91W90|TXND5_MOUSE	191	5.6e-48	sp|Q91W90|TXND5_MOUSE Thioredoxin domain-containing protein 5 OS=Mus musculus OX=10090 GN=Txndc5 PE=1 SV=2	Hs13540604	172.2	4.1e-43	KOG0191	Thioredoxin/protein disulfide isomerase	K13984//TXNDC5; thioredoxin domain-containing protein 5	6.9e-47	191	mmu:105245	ko04141//Protein processing in endoplasmic reticulum//Folding, sorting and degradation//Genetic Information Processing
Unigene0000775	--	--	--	--	--	--	--	--	--	--	--	--	--	--	--	--	--	--
Unigene0000776	--	--	--	--	--	--	--	--	--	--	--	--	--	--	--	--	--	--
Unigene0000777	--	--	--	--	--	--	--	--	--	--	--	--	--	--	--	--	--	--
Unigene0000778	--	--	--	--	--	--	--	--	--	--	--	--	--	--	--	--	--	--
Unigene0000779	--	--	--	--	--	--	--	--	--	--	--	--	--	--	--	--	--	--
Unigene0000780	XP_009493266.1	357.5	2.2e-95	XP_009493266.1 STE/STE20/PAKA protein kinase [Fonticula alba]	sp|Q5APR8|CLA4_CANAL	394.8	1.8e-108	sp|Q5APR8|CLA4_CANAL Serine/threonine-protein kinase CLA4 OS=Candida albicans (strain SC5314 / ATCC MYA-2876) OX=237561 GN=CLA4 PE=1 SV=1	YNL298w	386	1.3e-106	KOG0578	p21-activated serine/threonine protein kinase	K04409//PAK1; p21-activated kinase 1 [EC:2.7.11.1]	7.1e-93	346.7	pbi:103058961	;ko04392//Hippo signaling pathway - multiple species//Signal transduction//Environmental Information Processing
Unigene0000781	RMC07509.1	89	1.2e-14	RMC07509.1 hypothetical protein DUI87_16983 [Hirundo rustica rustica]	sp|O14427|CLA4_CANAX	98.2	2.9e-19	sp|O14427|CLA4_CANAX Serine/threonine-protein kinase CLA4 OS=Candida albicans OX=5476 GN=CLA4 PE=3 SV=1	7298926	86.3	1.7e-16	KOG0578	p21-activated serine/threonine protein kinase	K04409//PAK1; p21-activated kinase 1 [EC:2.7.11.1]	8.3e-15	87	oaa:100086384	;ko04392//Hippo signaling pathway - multiple species//Signal transduction//Environmental Information Processing
Unigene0000782	XP_022169827.1	305.4	2.7e-80	XP_022169827.1 uncharacterized protein LOC111033418 [Myzus persicae]	--	--	--	--	--	--	--	--	--	--	--	--	--	--
Unigene0000783	NP_001155747.1	290	1.5e-75	NP_001155747.1 uncharacterized protein LOC100167427 precursor [Acyrthosiphon pisum]	--	--	--	--	--	--	--	--	--	--	--	--	--	--
Unigene0000784	--	--	--	--	--	--	--	--	--	--	--	--	--	--	--	--	--	--
Unigene0000785	--	--	--	--	--	--	--	--	--	--	--	--	--	--	--	--	--	--
Unigene0000786	PRP86303.1	84	9.1e-14	PRP86303.1 hypothetical protein PROFUN_05444 [Planoprotostelium fungivorum]	--	--	--	--	--	--	--	--	--	--	--	--	--	--
Unigene0000787	--	--	--	--	sp|A0A0D2YG01|FUB8_FUSO4	137.5	2.1e-31	sp|A0A0D2YG01|FUB8_FUSO4 Non-canonical non-ribosomal peptide synthetase FUB8 OS=Fusarium oxysporum f. sp. lycopersici (strain 4287 / CBS 123668 / FGSC 9935 / NRRL 34936) OX=426428 GN=FUB8 PE=1 SV=1	--	--	--	--	--	--	--	--	--	--
Unigene0000788	--	--	--	--	--	--	--	--	--	--	--	--	--	--	--	--	--	--
Unigene0000789	--	--	--	--	--	--	--	--	--	--	--	--	--	--	--	--	--	--
Unigene0000790	--	--	--	--	sp|S0E028|BIK5_GIBF5	65.5	2.9e-10	sp|S0E028|BIK5_GIBF5 Bikaverin cluster transcription factor bik5 OS=Gibberella fujikuroi (strain CBS 195.34 / IMI 58289 / NRRL A-6831) OX=1279085 GN=bik5 PE=2 SV=1	--	--	--	--	--	--	--	--	--	--
Unigene0000791	--	--	--	--	--	--	--	--	--	--	--	--	--	--	--	--	--	--
Unigene0000792	--	--	--	--	sp|A0A0D2YG01|FUB8_FUSO4	114.4	1.8e-24	sp|A0A0D2YG01|FUB8_FUSO4 Non-canonical non-ribosomal peptide synthetase FUB8 OS=Fusarium oxysporum f. sp. lycopersici (strain 4287 / CBS 123668 / FGSC 9935 / NRRL 34936) OX=426428 GN=FUB8 PE=1 SV=1	--	--	--	--	--	--	--	--	--	--
Unigene0000793	--	--	--	--	--	--	--	--	--	--	--	--	--	--	--	--	--	--
Unigene0000794	--	--	--	--	--	--	--	--	--	--	--	--	--	--	--	--	--	--
Unigene0000795	--	--	--	--	--	--	--	--	--	--	--	--	--	--	--	--	--	--
Unigene0000796	KAF0748274.1	229.9	2.8e-57	KAF0748274.1 Uncharacterized protein FWK35_00033480 [Aphis craccivora]	--	--	--	--	--	--	--	--	--	--	--	--	--	--
Unigene0000797	--	--	--	--	--	--	--	--	--	--	--	--	--	--	--	--	--	--
Unigene0000798	--	--	--	--	sp|Q4I8X0|TRM10_GIBZE	160.6	1.7e-38	sp|Q4I8X0|TRM10_GIBZE tRNA (guanine(9)-N1)-methyltransferase OS=Gibberella zeae (strain PH-1 / ATCC MYA-4620 / FGSC 9075 / NRRL 31084) OX=229533 GN=TRM10 PE=3 SV=1	SPAC6B12.09	73.6	4e-13	KOG2967	Uncharacterized conserved protein	--	--	--	--	--
Unigene0000799	XP_032080350.1	94.7	3.6e-17	XP_032080350.1 LOW QUALITY PROTEIN: tRNA methyltransferase 10 homolog A [Thamnophis elegans]	sp|Q4I8X0|TRM10_GIBZE	143.3	1.3e-33	sp|Q4I8X0|TRM10_GIBZE tRNA (guanine(9)-N1)-methyltransferase OS=Gibberella zeae (strain PH-1 / ATCC MYA-4620 / FGSC 9075 / NRRL 31084) OX=229533 GN=TRM10 PE=3 SV=1	SPAC6B12.09	87	1.7e-17	KOG2967	Uncharacterized conserved protein	K15445//TRMT10; tRNA (guanine9-N1)-methyltransferase [EC:2.1.1.221]	7.3e-17	91.3	pvt:110091499	--
Unigene0000800	--	--	--	--	--	--	--	--	--	--	--	--	--	--	--	--	--	--
Unigene0000801	XP_026807697.1	1315.4	0	XP_026807697.1 peroxisomal acyl-coenzyme A oxidase 3-like [Rhopalosiphum maidis]	sp|O15254|ACOX3_HUMAN	562.4	1.4e-158	sp|O15254|ACOX3_HUMAN Peroxisomal acyl-coenzyme A oxidase 3 OS=Homo sapiens OX=9606 GN=ACOX3 PE=1 SV=2	Hs4501871	557.4	6.9e-158	KOG0135	Pristanoyl-CoA/acyl-CoA oxidase	K00232//E1.3.3.6; acyl-CoA oxidase [EC:1.3.3.6]	0	1315.4	rmd:113550195	;ko00592//alpha-Linolenic acid metabolism//Lipid metabolism//Metabolism
Unigene0000802	--	--	--	--	--	--	--	--	--	--	--	--	--	--	--	--	--	--
Unigene0000803	XP_026813516.1	398.3	6.5e-108	XP_026813516.1 15-hydroxyprostaglandin dehydrogenase [NAD(+)]-like [Rhopalosiphum maidis]	sp|Q8VCC1|PGDH_MOUSE	81.6	2e-14	sp|Q8VCC1|PGDH_MOUSE 15-hydroxyprostaglandin dehydrogenase [NAD(+)] OS=Mus musculus OX=10090 GN=Hpgd PE=1 SV=1	Hs4504479	80.9	5.1e-15	KOG4169	15-hydroxyprostaglandin dehydrogenase and related dehydrogenases	K00069//HPGD; 15-hydroxyprostaglandin dehydrogenase (NAD) [EC:1.1.1.141]	9.8e-79	298.9	dnx:107165877	ko05202//Transcriptional misregulation in cancers//Cancers//Human Diseases
Unigene0000804	--	--	--	--	--	--	--	--	--	--	--	--	--	--	--	--	--	--
Unigene0000805	--	--	--	--	--	--	--	--	--	--	--	--	--	--	--	--	--	--
Unigene0000806	XP_022188459.1	124.4	6.8e-26	XP_022188459.1 uncharacterized protein LOC111047100 [Nilaparvata lugens]	--	--	--	--	--	--	--	--	--	--	--	--	--	--
Unigene0000807	KAE9526685.1	224.2	9.6e-56	KAE9526685.1 hypothetical protein AGLY_013333 [Aphis glycines]	sp|Q95SX7|RTBS_DROME	65.1	1.1e-09	sp|Q95SX7|RTBS_DROME Probable RNA-directed DNA polymerase from transposon BS OS=Drosophila melanogaster OX=7227 GN=RTase PE=2 SV=1	--	--	--	--	--	--	--	--	--	--
Unigene0000808	--	--	--	--	--	--	--	--	--	--	--	--	--	--	--	--	--	--
Unigene0000809	--	--	--	--	sp|P23762|NMR1_NEUCR	132.5	4.8e-30	sp|P23762|NMR1_NEUCR Nitrogen metabolite repression protein nmr OS=Neurospora crassa (strain ATCC 24698 / 74-OR23-1A / CBS 708.71 / DSM 1257 / FGSC 987) OX=367110 GN=nmr PE=1 SV=2	--	--	--	--	--	--	--	--	--	--
Unigene0000810	--	--	--	--	sp|P23762|NMR1_NEUCR	185.7	3e-46	sp|P23762|NMR1_NEUCR Nitrogen metabolite repression protein nmr OS=Neurospora crassa (strain ATCC 24698 / 74-OR23-1A / CBS 708.71 / DSM 1257 / FGSC 987) OX=367110 GN=nmr PE=1 SV=2	--	--	--	--	--	--	--	--	--	--
Unigene0000811	--	--	--	--	--	--	--	--	--	--	--	--	--	--	--	--	--	--
Unigene0000812	--	--	--	--	--	--	--	--	--	--	--	--	--	--	--	--	--	--
Unigene0000813	--	--	--	--	sp|G4N2B2|TRF2_MAGO7	60.5	1.2e-07	sp|G4N2B2|TRF2_MAGO7 Pyriculol/pyriculariol biosynthesis cluster transcription factor 1 OS=Magnaporthe oryzae (strain 70-15 / ATCC MYA-4617 / FGSC 8958) OX=242507 GN=TRF2 PE=3 SV=1	ECU03g1170	54.3	1.2e-06	KOG0490	Transcription factor, contains HOX domain	--	--	--	--	--
Unigene0000814	XP_026805200.1	640.2	1.2e-180	XP_026805200.1 dehydrogenase/reductase SDR family member on chromosome X-like [Rhopalosiphum maidis]	sp|Q8N5I4|DHRSX_HUMAN	185.7	1.2e-45	sp|Q8N5I4|DHRSX_HUMAN Dehydrogenase/reductase SDR family member on chromosome X OS=Homo sapiens OX=9606 GN=DHRSX PE=1 SV=2	7302393	213.4	7.9e-55	KOG1208	Dehydrogenases with different specificities (related to short-chain alcohol dehydrogenases)	--	--	--	--	--
Unigene0000815	XP_026822728.1	1303.9	0	XP_026822728.1 ABC transporter G family member 23-like [Rhopalosiphum maidis]	sp|Q55EH8|ABCGN_DICDI	216.1	1.5e-54	sp|Q55EH8|ABCGN_DICDI ABC transporter G family member 23 OS=Dictyostelium discoideum OX=44689 GN=abcG23 PE=3 SV=2	7301693	353.6	8.9e-97	KOG0059	Lipid exporter ABCA1 and related proteins, ABC superfamily	--	--	--	--	--
Unigene0000816	XP_001950287.1	534.6	4.5e-149	XP_001950287.1 ABC transporter G family member 23 [Acyrthosiphon pisum]	sp|Q55EH8|ABCGN_DICDI	116.3	5.6e-25	sp|Q55EH8|ABCGN_DICDI ABC transporter G family member 23 OS=Dictyostelium discoideum OX=44689 GN=abcG23 PE=3 SV=2	7301693	151.8	1.8e-36	KOG0059	Lipid exporter ABCA1 and related proteins, ABC superfamily	--	--	--	--	--
Unigene0000817	XP_001950287.1	295.8	1.9e-77	XP_001950287.1 ABC transporter G family member 23 [Acyrthosiphon pisum]	sp|O31339|CYSA_BACC1	61.6	9e-09	sp|O31339|CYSA_BACC1 Sulfate/thiosulfate import ATP-binding protein CysA OS=Bacillus cereus (strain ATCC 10987 / NRS 248) OX=222523 GN=cysA PE=3 SV=2	7301693	131.7	1.1e-30	KOG0059	Lipid exporter ABCA1 and related proteins, ABC superfamily	--	--	--	--	--
Unigene0000818	XP_001950287.1	360.9	6.8e-97	XP_001950287.1 ABC transporter G family member 23 [Acyrthosiphon pisum]	--	--	--	--	7301461	112.8	7.2e-25	KOG0059	Lipid exporter ABCA1 and related proteins, ABC superfamily	--	--	--	--	--
Unigene0000819	--	--	--	--	--	--	--	--	--	--	--	--	--	--	--	--	--	--
Unigene0000820	--	--	--	--	--	--	--	--	--	--	--	--	--	--	--	--	--	--
Unigene0000821	--	--	--	--	--	--	--	--	--	--	--	--	--	--	--	--	--	--
Unigene0000822	--	--	--	--	--	--	--	--	--	--	--	--	--	--	--	--	--	--
Unigene0000823	--	--	--	--	--	--	--	--	--	--	--	--	--	--	--	--	--	--
Unigene0000824	--	--	--	--	--	--	--	--	--	--	--	--	--	--	--	--	--	--
Unigene0000825	--	--	--	--	--	--	--	--	--	--	--	--	--	--	--	--	--	--
Unigene0000826	--	--	--	--	--	--	--	--	--	--	--	--	--	--	--	--	--	--
Unigene0000827	--	--	--	--	--	--	--	--	--	--	--	--	--	--	--	--	--	--
Unigene0000828	OMJ75725.1	87.8	3.4e-15	OMJ75725.1 hypothetical protein SteCoe_25062 [Stentor coeruleus]	sp|Q09690|POM1_SCHPO	89	2.2e-17	sp|Q09690|POM1_SCHPO DYRK-family kinase pom1 OS=Schizosaccharomyces pombe (strain 972 / ATCC 24843) OX=284812 GN=pom1 PE=1 SV=1	SPAC2F7.03c	89	3.4e-18	KOG0667	Dual-specificity tyrosine-phosphorylation regulated kinase	K18669//DYRK2_3_4; dual specificity tyrosine-phosphorylation-regulated kinase 2/3/4 [EC:2.7.12.1]	9.8e-14	80.5	aplc:110979591	--
Unigene0000829	--	--	--	--	--	--	--	--	--	--	--	--	--	--	--	--	--	--
Unigene0000830	--	--	--	--	--	--	--	--	--	--	--	--	--	--	--	--	--	--
Unigene0000831	TSS60392.1	188.3	4e-45	TSS60392.1 Dual specificity tyrosine-phosphorylation-regulated kinase 4 [Bagarius yarrelli]	sp|Q09690|POM1_SCHPO	208.8	4.2e-53	sp|Q09690|POM1_SCHPO DYRK-family kinase pom1 OS=Schizosaccharomyces pombe (strain 972 / ATCC 24843) OX=284812 GN=pom1 PE=1 SV=1	SPAC2F7.03c	208.8	6.4e-54	KOG0667	Dual-specificity tyrosine-phosphorylation regulated kinase	K18669//DYRK2_3_4; dual specificity tyrosine-phosphorylation-regulated kinase 2/3/4 [EC:2.7.12.1]	9.5e-46	188	cpic:101951646	--
Unigene0000832	--	--	--	--	--	--	--	--	--	--	--	--	--	--	--	--	--	--
Unigene0000833	KAE9523210.1	717.6	3.5e-203	KAE9523210.1 hypothetical protein AGLY_016377 [Aphis glycines]	sp|P10394|POL4_DROME	223.8	2.4e-56	sp|P10394|POL4_DROME Retrovirus-related Pol polyprotein from transposon 412 OS=Drosophila melanogaster OX=7227 GN=POL PE=4 SV=1	7292616	124.4	3e-27	KOG0017	FOG: Transposon-encoded proteins with TYA, reverse transcriptase, integrase domains in various combinations	--	--	--	--	--
Unigene0000834	XP_018402590.1	460.7	2.7e-126	XP_018402590.1 PREDICTED: uncharacterized protein LOC108779630 [Cyphomyrmex costatus]	sp|P04323|POL3_DROME	325.1	2.7e-87	sp|P04323|POL3_DROME Retrovirus-related Pol polyprotein from transposon 17.6 OS=Drosophila melanogaster OX=7227 GN=pol PE=4 SV=1	7292616	329.7	1.6e-89	KOG0017	FOG: Transposon-encoded proteins with TYA, reverse transcriptase, integrase domains in various combinations	--	--	--	--	--
Unigene0000835	--	--	--	--	--	--	--	--	--	--	--	--	--	--	--	--	--	--
Unigene0000836	--	--	--	--	--	--	--	--	--	--	--	--	--	--	--	--	--	--
Unigene0000837	XP_026808059.1	1787.3	0	XP_026808059.1 LOW QUALITY PROTEIN: lon protease homolog, mitochondrial-like [Rhopalosiphum maidis]	sp|Q8CGK3|LONM_MOUSE	1020.4	1.5e-296	sp|Q8CGK3|LONM_MOUSE Lon protease homolog, mitochondrial OS=Mus musculus OX=10090 GN=Lonp1 PE=1 SV=2	HsM4758682	1010.4	2.3e-294	KOG2004	Mitochondrial ATP-dependent protease PIM1/LON	K08675//PRSS15; ATP-dependent Lon protease [EC:3.4.21.53]	0	1787.3	rmd:113550433	--
Unigene0000838	--	--	--	--	--	--	--	--	--	--	--	--	--	--	--	--	--	--
Unigene0000839	--	--	--	--	--	--	--	--	--	--	--	--	--	--	--	--	--	--
Unigene0000840	--	--	--	--	--	--	--	--	--	--	--	--	--	--	--	--	--	--
Unigene0000841	--	--	--	--	--	--	--	--	--	--	--	--	--	--	--	--	--	--
Unigene0000842	VDM28455.1	178.3	4.5e-42	VDM28455.1 unnamed protein product [Toxocara canis]	sp|Q3BAI2|YCX91_PHAAO	63.5	2.4e-09	sp|Q3BAI2|YCX91_PHAAO Uncharacterized protein ORF91 OS=Phalaenopsis aphrodite subsp. formosana OX=308872 PE=4 SV=1	--	--	--	--	--	--	--	--	--	--
Unigene0000843	VDN00566.1	153.7	1.4e-34	VDN00566.1 unnamed protein product, partial [Onchocerca ochengi]	sp|Q3BAI2|YCX91_PHAAO	71.6	1e-11	sp|Q3BAI2|YCX91_PHAAO Uncharacterized protein ORF91 OS=Phalaenopsis aphrodite subsp. formosana OX=308872 PE=4 SV=1	--	--	--	--	--	--	--	--	--	--
Unigene0000844	--	--	--	--	--	--	--	--	--	--	--	--	--	--	--	--	--	--
Unigene0000845	XP_016662172.1	194.5	3.6e-47	XP_016662172.1 protein Malvolio [Acyrthosiphon pisum]	sp|P49283|MVL_DROME	135.2	3.9e-31	sp|P49283|MVL_DROME Protein Malvolio OS=Drosophila melanogaster OX=7227 GN=Mvl PE=2 SV=2	7300692	135.2	5.8e-32	KOG1291	Mn2+ and Fe2+ transporters of the NRAMP family	K21398//SLC11A2; natural resistance-associated macrophage protein 2	6.6e-48	194.5	api:100168958	;ko04978//Mineral absorption//Digestive system//Organismal Systems
Unigene0000846	XP_026811418.1	272.3	5.6e-70	XP_026811418.1 clathrin light chain isoform X2 [Rhopalosiphum maidis]	sp|Q9VWA1|CLC_DROME	82	1.6e-14	sp|Q9VWA1|CLC_DROME Clathrin light chain OS=Drosophila melanogaster OX=7227 GN=Clc PE=2 SV=1	7293677	82	2.4e-15	KOG4031	Vesicle coat protein clathrin, light chain	K04644//CLTA; clathrin light chain A	3.9e-62	243.8	api:100160662	;ko04961//Endocrine and other factor-regulated calcium reabsorption//Excretory system//Organismal Systems
Unigene0000847	--	--	--	--	--	--	--	--	--	--	--	--	--	--	--	--	--	--
Unigene0000848	--	--	--	--	--	--	--	--	--	--	--	--	--	--	--	--	--	--
Unigene0000849	--	--	--	--	--	--	--	--	--	--	--	--	--	--	--	--	--	--
Unigene0000850	XP_023260541.1	461.5	5.3e-127	XP_023260541.1 luminal-binding protein 3-like [Seriola lalandi dorsalis]	sp|Q9LKR3|BIP1_ARATH	616.3	1.9e-175	sp|Q9LKR3|BIP1_ARATH Heat shock 70 kDa protein BIP1 OS=Arabidopsis thaliana OX=3702 GN=BIP1 PE=1 SV=1	At5g28540	616.3	2.9e-176	KOG0100	Molecular chaperones GRP78/BiP/KAR2, HSP70 superfamily	K09490//HSPA5; heat shock 70kDa protein 5	9.8e-128	461.5	slal:111653971	;ko05020//Prion diseases//Neurodegenerative diseases//Human Diseases
Unigene0000851	XP_029343057.1	166.8	1.1e-38	XP_029343057.1 multiple PDZ domain protein isoform X5 [Acyrthosiphon pisum]	sp|Q8VBX6|MPDZ_MOUSE	79	4.3e-14	sp|Q8VBX6|MPDZ_MOUSE Multiple PDZ domain protein OS=Mus musculus OX=10090 GN=Mpdz PE=1 SV=2	Hs4505231	78.2	1.1e-14	KOG3528	FOG: PDZ domain	K06095//MPDZ; multiple PDZ domain protein	1.9e-39	166.8	api:100165785	;ko04391//Hippo signaling pathway -fly//Signal transduction//Environmental Information Processing
Unigene0000852	--	--	--	--	--	--	--	--	--	--	--	--	--	--	--	--	--	--
Unigene0000853	XP_029341036.1	153.3	7.4e-35	XP_029341036.1 cytokine receptor isoform X1 [Acyrthosiphon pisum]	--	--	--	--	--	--	--	--	--	--	--	--	--	--
Unigene0000854	XP_026815513.1	414.1	2.1e-112	XP_026815513.1 C-type lectin 37Da isoform X2 [Rhopalosiphum maidis]	--	--	--	--	7302777	233.4	1.2e-60	KOG4297	C-type lectin	--	--	--	--	--
Unigene0000855	--	--	--	--	sp|Q2R0D2|CSPLF_ORYSJ	64.7	4.9e-10	sp|Q2R0D2|CSPLF_ORYSJ CASP-like protein 1U3 OS=Oryza sativa subsp. japonica OX=39947 GN=Os11g0649600 PE=2 SV=1	--	--	--	--	--	--	--	--	--	--
Unigene0000856	--	--	--	--	--	--	--	--	--	--	--	--	--	--	--	--	--	--
Unigene0000857	XP_019636096.1	77.4	1.3e-11	XP_019636096.1 PREDICTED: WD repeat-containing protein mio-A-like isoform X2 [Branchiostoma belcheri]	sp|P38164|SEA4_YEAST	77.8	1.5e-13	sp|P38164|SEA4_YEAST SEH-associated protein 4 OS=Saccharomyces cerevisiae (strain ATCC 204508 / S288c) OX=559292 GN=SEA4 PE=1 SV=2	YBL104c	77.8	2.2e-14	KOG1008	Uncharacterized conserved protein, contains WD40 repeats	K20407//MIOS; WD repeat-containing protein mio	1.6e-11	74.7	amil:114965249	ko04150//mTOR signaling pathway//Signal transduction//Environmental Information Processing
Unigene0000858	XP_026816384.1	1082	0	XP_026816384.1 nuclear factor 1 X-type isoform X4 [Rhopalosiphum maidis]	sp|Q90932|NFIX_CHICK	313.5	7.5e-84	sp|Q90932|NFIX_CHICK Nuclear factor 1 X-type OS=Gallus gallus OX=9031 GN=NFIX PE=2 SV=1	Hs22042261	298.1	4.9e-80	KOG3663	Nuclear factor I	K09172//NFIN; nuclear factor I, invertebrate	0	1080.5	rmd:113555943	--
Unigene0000859	--	--	--	--	--	--	--	--	--	--	--	--	--	--	--	--	--	--
Unigene0000860	--	--	--	--	--	--	--	--	--	--	--	--	--	--	--	--	--	--
Unigene0000861	CAX16639.1	694.5	4.8e-197	CAX16639.1 putative C1A cysteine protease precursor [Spodoptera frugiperda]	sp|Q28944|CATL1_PIG	129.8	7e-29	sp|Q28944|CATL1_PIG Cathepsin L1 OS=Sus scrofa OX=9823 GN=CTSL PE=2 SV=1	7294432	206.5	8.8e-53	KOG1543	Cysteine proteinase Cathepsin L	--	--	--	--	--
Unigene0000862	XP_022818566.1	224.2	5.2e-56	XP_022818566.1 digestive cysteine proteinase 1-like [Spodoptera litura]	sp|P43235|CATK_HUMAN	107.1	1.4e-22	sp|P43235|CATK_HUMAN Cathepsin K OS=Homo sapiens OX=9606 GN=CTSK PE=1 SV=1	7294432	123.6	2.2e-28	KOG1543	Cysteine proteinase Cathepsin L	--	--	--	--	--
Unigene0000863	XP_026813870.1	1243	0	XP_026813870.1 sterile alpha and TIR motif-containing protein 1-like isoform X1 [Rhopalosiphum maidis]	sp|Q6IDD9|SARM1_DROME	636	6e-181	sp|Q6IDD9|SARM1_DROME NAD(+) hydrolase sarm1 OS=Drosophila melanogaster OX=7227 GN=Ect4 PE=1 SV=1	7295166	636	9e-182	KOG3678	SARM protein (with sterile alpha and armadillo motifs)	--	--	--	--	--
Unigene0000864	--	--	--	--	--	--	--	--	--	--	--	--	--	--	--	--	--	--
Unigene0000865	KAF0771427.1	63.9	1.2e-07	KAF0771427.1 Uncharacterized protein FWK35_00000820 [Aphis craccivora]	--	--	--	--	--	--	--	--	--	--	--	--	--	--
Unigene0000866	--	--	--	--	--	--	--	--	--	--	--	--	--	--	--	--	--	--
Unigene0000867	--	--	--	--	--	--	--	--	--	--	--	--	--	--	--	--	--	--
Unigene0000868	--	--	--	--	--	--	--	--	--	--	--	--	--	--	--	--	--	--
Unigene0000869	XP_022178644.1	535.4	4e-149	XP_022178644.1 uncharacterized protein LOC111039433 isoform X1 [Myzus persicae]	--	--	--	--	--	--	--	--	--	--	--	--	--	--
Unigene0000870	XP_008182309.1	137.1	1.1e-29	XP_008182309.1 uncharacterized protein LOC100161958 isoform X2 [Acyrthosiphon pisum]	--	--	--	--	--	--	--	--	--	--	--	--	--	--
Unigene0000871	--	--	--	--	--	--	--	--	--	--	--	--	--	--	--	--	--	--
Unigene0000872	--	--	--	--	--	--	--	--	--	--	--	--	--	--	--	--	--	--
Unigene0000873	XP_026809822.1	864.8	4.7e-248	XP_026809822.1 pre-mRNA-processing factor 19 [Rhopalosiphum maidis]	sp|Q9UMS4|PRP19_HUMAN	563.9	2.5e-159	sp|Q9UMS4|PRP19_HUMAN Pre-mRNA-processing factor 19 OS=Homo sapiens OX=9606 GN=PRPF19 PE=1 SV=1	7302603	605.5	1.1e-172	KOG0289	mRNA splicing factor	K10599//PRPF19; pre-mRNA-processing factor 19 [EC:2.3.2.27]	8.5e-249	864.8	rmd:113551650	;ko04120//Ubiquitin mediated proteolysis//Folding, sorting and degradation//Genetic Information Processing
Unigene0000874	--	--	--	--	--	--	--	--	--	--	--	--	--	--	--	--	--	--
Unigene0000875	--	--	--	--	--	--	--	--	--	--	--	--	--	--	--	--	--	--
Unigene0000876	XP_016656059.1	75.9	2.7e-11	XP_016656059.1 uncharacterized protein LOC100161026 isoform X2 [Acyrthosiphon pisum]	--	--	--	--	--	--	--	--	--	K20235//RAW; raw	4.9e-12	75.9	api:100161026	ko04013//MAPK signaling pathway - fly//Signal transduction//Environmental Information Processing
Unigene0000877	AAP79194.1	639.4	2.1e-180	AAP79194.1 glutamate 1-semialdehyde 2,1-aminomutase [Bigelowiella natans]	sp|Q40147|GSA_SOLLC	780.8	8.6e-225	sp|Q40147|GSA_SOLLC Glutamate-1-semialdehyde 2,1-aminomutase, chloroplastic OS=Solanum lycopersicum OX=4081 PE=2 SV=1	At3g48730	775	7.1e-224	KOG1401	Acetylornithine aminotransferase	K01845//hemL; glutamate-1-semialdehyde 2,1-aminomutase [EC:5.4.3.8]	3.2e-103	380.6	pxy:105395829	;ko00860//Porphyrin and chlorophyll metabolism//Metabolism of cofactors and vitamins//Metabolism
Unigene0000878	KAF2070179.1	142.9	1.8e-31	KAF2070179.1 hypothetical protein CYY_008506 [Polysphondylium violaceum]	sp|Q9Y4X0|AMMR1_HUMAN	129.8	2.3e-29	sp|Q9Y4X0|AMMR1_HUMAN AMME syndrome candidate gene 1 protein OS=Homo sapiens OX=9606 GN=AMMECR1 PE=1 SV=1	Hs7669554	129.8	3.5e-30	KOG3274	Uncharacterized conserved protein, AMMECR1	--	--	--	--	--
Unigene0000879	--	--	--	--	--	--	--	--	--	--	--	--	--	--	--	--	--	--
Unigene0000880	--	--	--	--	--	--	--	--	--	--	--	--	--	--	--	--	--	--
Unigene0000881	--	--	--	--	sp|Q9URY1|PPK16_SCHPO	62.4	3e-09	sp|Q9URY1|PPK16_SCHPO Serine/threonine-protein kinase ppk16 OS=Schizosaccharomyces pombe (strain 972 / ATCC 24843) OX=284812 GN=ppk16 PE=1 SV=1	SPAC890.03	62.4	4.4e-10	KOG0583	Serine/threonine protein kinase	--	--	--	--	--
Unigene0000882	--	--	--	--	--	--	--	--	--	--	--	--	--	--	--	--	--	--
Unigene0000883	--	--	--	--	--	--	--	--	--	--	--	--	--	--	--	--	--	--
Unigene0000884	--	--	--	--	sp|Q9LNJ3|APF2_ARATH	103.2	2.7e-21	sp|Q9LNJ3|APF2_ARATH Aspartyl protease family protein 2 OS=Arabidopsis thaliana OX=3702 GN=APF2 PE=2 SV=1	At1g01300	103.2	4.1e-22	KOG1339	Aspartyl protease	--	--	--	--	--
Unigene0000885	--	--	--	--	sp|Q9LNJ3|APF2_ARATH	258.5	4.9e-68	sp|Q9LNJ3|APF2_ARATH Aspartyl protease family protein 2 OS=Arabidopsis thaliana OX=3702 GN=APF2 PE=2 SV=1	At1g01300	258.5	7.4e-69	KOG1339	Aspartyl protease	--	--	--	--	--
Unigene0000886	--	--	--	--	sp|O81644|VILI2_ARATH	86.7	1.8e-16	sp|O81644|VILI2_ARATH Villin-2 OS=Arabidopsis thaliana OX=3702 GN=VLN2 PE=1 SV=2	At2g41740	86.7	2.8e-17	KOG0443	Actin regulatory proteins (gelsolin/villin family)	--	--	--	--	--
Unigene0000887	XP_016660626.1	73.2	1.1e-10	XP_016660626.1 myb-like protein P isoform X1 [Acyrthosiphon pisum]	--	--	--	--	--	--	--	--	--	--	--	--	--	--
Unigene0000888	--	--	--	--	--	--	--	--	--	--	--	--	--	--	--	--	--	--
Unigene0000889	SPQ98163.1	97.1	1.1e-17	SPQ98163.1 unnamed protein product [Plasmodiophora brassicae]	sp|Q67UX7|P2C10_ORYSJ	226.1	2.2e-58	sp|Q67UX7|P2C10_ORYSJ Probable protein phosphatase 2C 10 OS=Oryza sativa subsp. japonica OX=39947 GN=Os02g0149800 PE=2 SV=1	At5g10740	213.4	2.3e-55	KOG0698	Serine/threonine protein phosphatase	K14803//PTC2_3; protein phosphatase PTC2/3 [EC:3.1.3.16]	5.8e-15	85.5	phu:Phum_PHUM123130	--
Unigene0000890	KAE9523331.1	67.8	1.2e-08	KAE9523331.1 hypothetical protein AGLY_016279 [Aphis glycines]	--	--	--	--	--	--	--	--	--	--	--	--	--	--
Unigene0000891	--	--	--	--	--	--	--	--	--	--	--	--	--	--	--	--	--	--
Unigene0000892	--	--	--	--	--	--	--	--	--	--	--	--	--	--	--	--	--	--
Unigene0000893	--	--	--	--	--	--	--	--	--	--	--	--	--	--	--	--	--	--
Unigene0000894	XP_023249772.1	146.4	1.6e-32	XP_023249772.1 60S ribosomal protein L27-like [Seriola lalandi dorsalis]	sp|P51419|RL273_ARATH	216.5	1.9e-55	sp|P51419|RL273_ARATH 60S ribosomal protein L27-3 OS=Arabidopsis thaliana OX=3702 GN=RPL27C PE=2 SV=2	At4g15000	216.5	2.9e-56	KOG3418	60S ribosomal protein L27	K02901//RP-L27e; large subunit ribosomal protein L27e	3e-33	146.4	slal:111644996	ko03010//Ribosome//Translation//Genetic Information Processing
Unigene0000895	XP_022782597.1	164.1	9.2e-38	XP_022782597.1 60S ribosomal protein L27-like [Stylophora pistillata]	sp|Q05462|RL27_PEA	233.8	1.4e-60	sp|Q05462|RL27_PEA 60S ribosomal protein L27 OS=Pisum sativum OX=3888 GN=RPL27 PE=2 SV=1	At4g15000	232.6	4.7e-61	KOG3418	60S ribosomal protein L27	K02901//RP-L27e; large subunit ribosomal protein L27e	1.7e-38	164.1	spis:111323496	ko03010//Ribosome//Translation//Genetic Information Processing
Unigene0000896	XP_020601579.1	168.7	3.4e-39	XP_020601579.1 60S ribosomal protein L27-like [Orbicella faveolata]	sp|Q05462|RL27_PEA	236.9	1.5e-61	sp|Q05462|RL27_PEA 60S ribosomal protein L27 OS=Pisum sativum OX=3888 GN=RPL27 PE=2 SV=1	At4g15000	233.8	1.9e-61	KOG3418	60S ribosomal protein L27	K02901//RP-L27e; large subunit ribosomal protein L27e	1.4e-39	167.5	spis:111323496	ko03010//Ribosome//Translation//Genetic Information Processing
Unigene0000897	--	--	--	--	sp|A2XN66|CESA2_ORYSI	197.2	8.5e-50	sp|A2XN66|CESA2_ORYSI Probable cellulose synthase A catalytic subunit 2 [UDP-forming] OS=Oryza sativa subsp. indica OX=39946 GN=CESA2 PE=3 SV=1	--	--	--	--	--	--	--	--	--	--
Unigene0000898	--	--	--	--	sp|Q84ZN6|CESA8_ORYSJ	135.6	2.2e-31	sp|Q84ZN6|CESA8_ORYSJ Probable cellulose synthase A catalytic subunit 8 [UDP-forming] OS=Oryza sativa subsp. japonica OX=39947 GN=CESA8 PE=1 SV=1	--	--	--	--	--	--	--	--	--	--
Unigene0000899	--	--	--	--	--	--	--	--	--	--	--	--	--	--	--	--	--	--
Unigene0000900	KAE9541782.1	78.2	4.4e-12	KAE9541782.1 hypothetical protein AGLY_003773 [Aphis glycines]	--	--	--	--	--	--	--	--	--	--	--	--	--	--
Unigene0000901	XP_026814197.1	177.6	4.5e-42	XP_026814197.1 uncharacterized protein LOC113554513 [Rhopalosiphum maidis]	--	--	--	--	--	--	--	--	--	--	--	--	--	--
Unigene0000902	--	--	--	--	--	--	--	--	--	--	--	--	--	--	--	--	--	--
Unigene0000903	XP_025195537.1	986.9	1e-284	XP_025195537.1 serine/threonine-protein phosphatase 2B catalytic subunit 3-like isoform X6 [Melanaphis sacchari]	sp|Q9VXF1|PP2B3_DROME	877.1	1.7e-253	sp|Q9VXF1|PP2B3_DROME Serine/threonine-protein phosphatase 2B catalytic subunit 3 OS=Drosophila melanogaster OX=7227 GN=CanA-14F PE=1 SV=4	7293241	877.1	2.5e-254	KOG0375	Serine-threonine phosphatase 2B, catalytic subunit	K04348//PPP3C; serine/threonine-protein phosphatase 2B catalytic subunit [EC:3.1.3.16]	5.9e-284	981.9	dnx:107163721	;ko04650//Natural killer cell mediated cytotoxicity//Immune system//Organismal Systems
Unigene0000904	--	--	--	--	--	--	--	--	--	--	--	--	--	--	--	--	--	--
Unigene0000905	--	--	--	--	--	--	--	--	--	--	--	--	--	--	--	--	--	--
Unigene0000906	--	--	--	--	sp|O64481|SBT25_ARATH	129	2.2e-29	sp|O64481|SBT25_ARATH Subtilisin-like protease SBT2.5 OS=Arabidopsis thaliana OX=3702 GN=SBT2.5 PE=2 SV=1	--	--	--	--	--	--	--	--	--	--
Unigene0000907	XP_002781650.1	127.1	1.4e-26	XP_002781650.1 60S ribosomal protein L22, putative [Perkinsus marinus ATCC 50983]	sp|Q09668|RL22_SCHPO	146.7	2.5e-34	sp|Q09668|RL22_SCHPO 60S ribosomal protein L22 OS=Schizosaccharomyces pombe (strain 972 / ATCC 24843) OX=284812 GN=rpl22 PE=1 SV=3	SPAC11E3.15	146.7	3.7e-35	KOG3434	60S ribosomal protein L22	K02891//RP-L22e; large subunit ribosomal protein L22e	6.1e-26	122.5	csem:103384861	ko03010//Ribosome//Translation//Genetic Information Processing
Unigene0000908	CAL69068.1	132.9	3.7e-28	CAL69068.1 TPA: putative 60S ribosomal protein L22 isoform 1 [Spadella cephaloptera]	sp|Q09668|RL22_SCHPO	145.6	8.3e-34	sp|Q09668|RL22_SCHPO 60S ribosomal protein L22 OS=Schizosaccharomyces pombe (strain 972 / ATCC 24843) OX=284812 GN=rpl22 PE=1 SV=3	SPAC11E3.15	145.6	1.2e-34	KOG3434	60S ribosomal protein L22	K02891//RP-L22e; large subunit ribosomal protein L22e	3.4e-28	130.6	sanh:107695088	ko03010//Ribosome//Translation//Genetic Information Processing
Unigene0000909	XP_026822642.1	1007.3	7.4e-291	XP_026822642.1 ARF GTPase-activating protein GIT2 [Rhopalosiphum maidis]	sp|Q14161|GIT2_HUMAN	353.6	6.6e-96	sp|Q14161|GIT2_HUMAN ARF GTPase-activating protein GIT2 OS=Homo sapiens OX=9606 GN=GIT2 PE=1 SV=2	Hs17149830	353.6	9.9e-97	KOG0818	GTPase-activating proteins of the GIT family	K12487//GIT2; G protein-coupled receptor kinase interactor 2	1.3e-291	1007.3	rmd:113560779	;ko05135//Yersinia infection//Infectious disease: bacterial//Human Diseases
Unigene0000910	KRY05390.1	226.9	1.4e-56	KRY05390.1 Sucrose synthase 2, partial [Trichinella patagoniensis]	sp|Q9M111|SUS3_ARATH	404.8	5.4e-112	sp|Q9M111|SUS3_ARATH Sucrose synthase 3 OS=Arabidopsis thaliana OX=3702 GN=SUS3 PE=1 SV=1	At4g02280	404.8	8.1e-113	KOG0853	Glycosyltransferase	--	--	--	--	--
Unigene0000911	KRY05390.1	61.6	6.4e-07	KRY05390.1 Sucrose synthase 2, partial [Trichinella patagoniensis]	sp|Q9M111|SUS3_ARATH	353.6	1.2e-96	sp|Q9M111|SUS3_ARATH Sucrose synthase 3 OS=Arabidopsis thaliana OX=3702 GN=SUS3 PE=1 SV=1	At4g02280	353.6	1.8e-97	KOG0853	Glycosyltransferase	--	--	--	--	--
Unigene0000912	XP_018898615.1	558.9	3.3e-156	XP_018898615.1 PREDICTED: delta(12)-fatty-acid desaturase FAD2-like [Bemisia tabaci]	sp|P46313|FAD6E_ARATH	823.5	1.1e-237	sp|P46313|FAD6E_ARATH Delta(12)-fatty-acid desaturase OS=Arabidopsis thaliana OX=3702 GN=FAD2 PE=1 SV=1	--	--	--	--	--	K10256//FAD2; omega-6 fatty acid desaturase / acyl-lipid omega-6 desaturase (Delta-12 desaturase) [EC:1.14.19.6 1.14.19.22]	6.1e-157	558.9	btab:109031516	;ko01040//Biosynthesis of unsaturated fatty acids//Lipid metabolism//Metabolism
Unigene0000913	--	--	--	--	--	--	--	--	--	--	--	--	--	--	--	--	--	--
Unigene0000914	XP_026804732.1	76.6	2.9e-11	XP_026804732.1 uncharacterized protein LOC113548187, partial [Rhopalosiphum maidis]	--	--	--	--	--	--	--	--	--	--	--	--	--	--
Unigene0000915	--	--	--	--	--	--	--	--	--	--	--	--	--	--	--	--	--	--
Unigene0000916	--	--	--	--	--	--	--	--	--	--	--	--	--	--	--	--	--	--
Unigene0000917	XP_001952145.1	370.9	9.1e-100	XP_001952145.1 uncharacterized protein LOC100169350 [Acyrthosiphon pisum]	--	--	--	--	--	--	--	--	--	--	--	--	--	--
Unigene0000918	XP_022175587.1	346.3	2.3e-92	XP_022175587.1 uncharacterized protein LOC111037363 [Myzus persicae]	--	--	--	--	--	--	--	--	--	--	--	--	--	--
Unigene0000919	--	--	--	--	--	--	--	--	--	--	--	--	--	--	--	--	--	--
Unigene0000920	--	--	--	--	--	--	--	--	--	--	--	--	--	--	--	--	--	--
Unigene0000921	PRP81497.1	245	1.3e-61	PRP81497.1 putative exo-beta-1,3-glucanase [Planoprotostelium fungivorum]	sp|P53626|E13B_TRIHA	523.5	2.7e-147	sp|P53626|E13B_TRIHA Glucan endo-1,3-beta-glucosidase BGN13.1 OS=Trichoderma harzianum OX=5544 GN=bgn13.1 PE=1 SV=1	--	--	--	--	--	--	--	--	--	--
Unigene0000922	--	--	--	--	--	--	--	--	--	--	--	--	--	--	--	--	--	--
Unigene0000923	--	--	--	--	--	--	--	--	--	--	--	--	--	--	--	--	--	--
Unigene0000924	--	--	--	--	--	--	--	--	--	--	--	--	--	--	--	--	--	--
Unigene0000925	--	--	--	--	--	--	--	--	--	--	--	--	--	--	--	--	--	--
Unigene0000926	--	--	--	--	--	--	--	--	--	--	--	--	--	--	--	--	--	--
Unigene0000927	--	--	--	--	--	--	--	--	--	--	--	--	--	--	--	--	--	--
Unigene0000928	--	--	--	--	sp|A4RA36|LOC1_MAGO7	142.1	8.2e-33	sp|A4RA36|LOC1_MAGO7 60S ribosomal subunit assembly/export protein LOC1 OS=Magnaporthe oryzae (strain 70-15 / ATCC MYA-4617 / FGSC 8958) OX=242507 GN=LOC1 PE=3 SV=1	--	--	--	--	--	--	--	--	--	--
Unigene0000929	PRP82412.1	219.9	3.5e-54	PRP82412.1 hypothetical protein PROFUN_10112 [Planoprotostelium fungivorum]	sp|Q03649|YM60_YEAST	227.3	3.3e-58	sp|Q03649|YM60_YEAST Putative esterase YMR210W OS=Saccharomyces cerevisiae (strain ATCC 204508 / S288c) OX=559292 GN=YMR210W PE=1 SV=1	YMR210w	227.3	5e-59	KOG1838	Alpha/beta hydrolase	K13696//ABHD1_3; abhydrolase domain-containing protein 1/3	1.4e-28	132.5	rtp:109927223	--
Unigene0000930	--	--	--	--	--	--	--	--	--	--	--	--	--	--	--	--	--	--
Unigene0000931	XP_026806406.1	861.7	4.4e-247	XP_026806406.1 feline leukemia virus subgroup C receptor-related protein 2-like [Rhopalosiphum maidis]	sp|P60815|FLVC2_RAT	418.3	1.9e-115	sp|P60815|FLVC2_RAT Feline leukemia virus subgroup C receptor-related protein 2 OS=Rattus norvegicus OX=10116 GN=Flvcr2 PE=2 SV=1	7304188	437.6	4.6e-122	KOG2563	Permease of the major facilitator superfamily	K08220//FLVCR; MFS transporter, FLVCR family, feline leukemia virus subgroup C receptor-related protein	8.1e-248	861.7	rmd:113549347	--
Unigene0000932	XP_016659731.1	450.7	8.8e-124	XP_016659731.1 uncharacterized protein LOC100570301 [Acyrthosiphon pisum]	--	--	--	--	--	--	--	--	--	--	--	--	--	--
Unigene0000933	XP_016659731.1	191	4.3e-46	XP_016659731.1 uncharacterized protein LOC100570301 [Acyrthosiphon pisum]	--	--	--	--	--	--	--	--	--	--	--	--	--	--
Unigene0000934	KRX86120.1	104	1.2e-19	KRX86120.1 Glucan endo-1,3-beta-glucosidase-like protein 3, partial [Trichinella patagoniensis]	sp|Q9SD84|PDCB2_ARATH	122.5	4.9e-27	sp|Q9SD84|PDCB2_ARATH PLASMODESMATA CALLOSE-BINDING PROTEIN 2 OS=Arabidopsis thaliana OX=3702 GN=PDCB2 PE=1 SV=1	--	--	--	--	--	--	--	--	--	--
Unigene0000935	XP_026805945.1	343.2	1.5e-91	XP_026805945.1 uncharacterized protein LOC113549009 [Rhopalosiphum maidis]	--	--	--	--	--	--	--	--	--	--	--	--	--	--
Unigene0000936	--	--	--	--	sp|Q96262|PCAP1_ARATH	79	2.6e-14	sp|Q96262|PCAP1_ARATH Plasma membrane-associated cation-binding protein 1 OS=Arabidopsis thaliana OX=3702 GN=PCAP1 PE=1 SV=1	--	--	--	--	--	--	--	--	--	--
Unigene0000937	--	--	--	--	--	--	--	--	--	--	--	--	--	--	--	--	--	--
Unigene0000938	--	--	--	--	--	--	--	--	--	--	--	--	--	--	--	--	--	--
Unigene0000939	XP_026822406.1	1133.6	0	XP_026822406.1 uncharacterized protein LOC113560618 isoform X3 [Rhopalosiphum maidis]	sp|Q5ZJA3|CDR2_CHICK	75.1	5.1e-12	sp|Q5ZJA3|CDR2_CHICK Cerebellar degeneration-related protein 2 OS=Gallus gallus OX=9031 GN=CDR2 PE=2 SV=1	--	--	--	--	--	--	--	--	--	--
Unigene0000940	--	--	--	--	--	--	--	--	--	--	--	--	--	--	--	--	--	--
Unigene0000941	--	--	--	--	--	--	--	--	--	--	--	--	--	--	--	--	--	--
Unigene0000942	--	--	--	--	--	--	--	--	--	--	--	--	--	--	--	--	--	--
Unigene0000943	--	--	--	--	--	--	--	--	--	--	--	--	--	--	--	--	--	--
Unigene0000944	XP_026806943.1	607.4	2.2e-170	XP_026806943.1 E3 ubiquitin-protein ligase Topors isoform X2 [Rhopalosiphum maidis]	--	--	--	--	--	--	--	--	--	K10631//TOPORS; E3 ubiquitin-protein ligase Topors [EC:2.3.2.27]	4e-171	607.4	rmd:113549707	--
Unigene0000945	--	--	--	--	--	--	--	--	--	--	--	--	--	--	--	--	--	--
Unigene0000946	--	--	--	--	--	--	--	--	--	--	--	--	--	--	--	--	--	--
Unigene0000947	XP_031573979.1	65.5	2.4e-07	XP_031573979.1 cAMP-regulated phosphoprotein 21-like [Actinia tenebrosa]	--	--	--	--	Hs7662442	52.8	3.6e-06	KOG2953	mRNA-binding protein Encore	--	--	--	--	--
Unigene0000948	PRD38552.1	174.1	1.1e-40	PRD38552.1 yflS [Trichonephila clavipes]	sp|Q9LXV3|DIT1_ARATH	357.5	1e-97	sp|Q9LXV3|DIT1_ARATH Dicarboxylate transporter 1, chloroplastic OS=Arabidopsis thaliana OX=3702 GN=DIT1 PE=1 SV=1	--	--	--	--	--	--	--	--	--	--
Unigene0000949	PRD38552.1	99.8	1.3e-18	PRD38552.1 yflS [Trichonephila clavipes]	sp|Q9LXV3|DIT1_ARATH	185.7	2.6e-46	sp|Q9LXV3|DIT1_ARATH Dicarboxylate transporter 1, chloroplastic OS=Arabidopsis thaliana OX=3702 GN=DIT1 PE=1 SV=1	--	--	--	--	--	--	--	--	--	--
Unigene0000950	--	--	--	--	--	--	--	--	--	--	--	--	--	--	--	--	--	--
Unigene0000951	PRP89663.1	203.4	4.3e-49	PRP89663.1 ubiquitin-conjugating enzyme E2Z [Planoprotostelium fungivorum]	sp|Q9H832|UBE2Z_HUMAN	153.3	7.6e-36	sp|Q9H832|UBE2Z_HUMAN Ubiquitin-conjugating enzyme E2 Z OS=Homo sapiens OX=9606 GN=UBE2Z PE=1 SV=2	Hs12751495	146.7	1.1e-34	KOG0895	Ubiquitin-conjugating enzyme	K10585//UBE2Z; ubiquitin-conjugating enzyme E2 Z [EC:2.3.2.23]	3.1e-38	164.9	amil:114954683	ko04120//Ubiquitin mediated proteolysis//Folding, sorting and degradation//Genetic Information Processing
Unigene0000952	XP_022431672.1	174.5	5.1e-41	XP_022431672.1 LOW QUALITY PROTEIN: 60S ribosomal protein L6-like [Delphinapterus leucas]	sp|Q6QMZ4|RL6_CHILA	161.8	5.1e-39	sp|Q6QMZ4|RL6_CHILA 60S ribosomal protein L6 OS=Chinchilla lanigera OX=34839 GN=RPL6 PE=2 SV=3	Hs16753227	155.6	5.5e-38	KOG1694	60s ribosomal protein L6	K02934//RP-L6e; large subunit ribosomal protein L6e	9.4e-42	174.5	dle:111176023	ko03010//Ribosome//Translation//Genetic Information Processing
Unigene0000953	NP_035420.2	504.2	6.6e-140	NP_035420.2 60S ribosomal protein L6 [Mus musculus]	sp|P47911|RL6_MOUSE	504.2	9.8e-142	sp|P47911|RL6_MOUSE 60S ribosomal protein L6 OS=Mus musculus OX=10090 GN=Rpl6 PE=1 SV=3	Hs16753227	395.6	7.4e-110	KOG1694	60s ribosomal protein L6	K02934//RP-L6e; large subunit ribosomal protein L6e	1.2e-140	504.2	mmu:19988	ko03010//Ribosome//Translation//Genetic Information Processing
Unigene0000954	--	--	--	--	sp|Q9LY03|IRK_ARATH	91.3	1.3e-17	sp|Q9LY03|IRK_ARATH Probable LRR receptor-like serine/threonine-protein kinase IRK OS=Arabidopsis thaliana OX=3702 GN=IRK PE=1 SV=1	--	--	--	--	--	--	--	--	--	--
Unigene0000955	KOB76902.1	59.3	1.3e-06	KOB76902.1 Pelle [Operophtera brumata]	sp|Q9LY03|IRK_ARATH	139.8	1.1e-32	sp|Q9LY03|IRK_ARATH Probable LRR receptor-like serine/threonine-protein kinase IRK OS=Arabidopsis thaliana OX=3702 GN=IRK PE=1 SV=1	At1g07870	64.3	9.1e-11	KOG1187	Serine/threonine protein kinase	K04732//IRAK3; interleukin-1 receptor-associated kinase 3 [EC:2.7.11.1]	3.1e-07	58.9	dre:567444	ko04722//Neurotrophin signaling pathway//Nervous system//Organismal Systems
Unigene0000956	XP_028378688.1	91.3	5.9e-16	XP_028378688.1 interleukin-1 receptor-associated kinase 1 isoform X1 [Phyllostomus discolor]	sp|Q9LY03|IRK_ARATH	228	6e-59	sp|Q9LY03|IRK_ARATH Probable LRR receptor-like serine/threonine-protein kinase IRK OS=Arabidopsis thaliana OX=3702 GN=IRK PE=1 SV=1	At5g15730	90.5	2.3e-18	KOG1187	Serine/threonine protein kinase	K04730//IRAK1; interleukin-1 receptor-associated kinase 1 [EC:2.7.11.1]	5.4e-16	89	pcw:110201533	;ko04064//NF-kappa B signaling pathway//Signal transduction//Environmental Information Processing
Unigene0000957	XP_023475739.1	279.6	1.5e-72	XP_023475739.1 protein SEC13 homolog isoform X2 [Equus caballus]	sp|P55735|SEC13_HUMAN	207.6	1e-52	sp|P55735|SEC13_HUMAN Protein SEC13 homolog OS=Homo sapiens OX=9606 GN=SEC13 PE=1 SV=3	Hs13491164	207.6	1.6e-53	KOG1332	Vesicle coat complex COPII, subunit SEC13	K14004//SEC13; protein transport protein SEC13	1.4e-66	257.3	ccar:109064648	;ko04150//mTOR signaling pathway//Signal transduction//Environmental Information Processing
Unigene0000958	--	--	--	--	--	--	--	--	--	--	--	--	--	--	--	--	--	--
Unigene0000959	--	--	--	--	--	--	--	--	--	--	--	--	--	--	--	--	--	--
Unigene0000960	KAE9542666.1	97.1	4.6e-17	KAE9542666.1 hypothetical protein AGLY_002577 [Aphis glycines]	--	--	--	--	--	--	--	--	--	--	--	--	--	--
Unigene0000961	--	--	--	--	--	--	--	--	--	--	--	--	--	--	--	--	--	--
Unigene0000962	--	--	--	--	--	--	--	--	--	--	--	--	--	--	--	--	--	--
Unigene0000963	XP_021371948.1	111.7	5.3e-22	XP_021371948.1 fumarylacetoacetate hydrolase domain-containing protein 2-like [Mizuhopecten yessoensis]	sp|Q54BF3|FAHD2_DICDI	108.6	6.6e-23	sp|Q54BF3|FAHD2_DICDI Fumarylacetoacetate hydrolase domain-containing protein 2 homolog OS=Dictyostelium discoideum OX=44689 GN=fahd2 PE=3 SV=1	7300802	99.8	4.6e-21	KOG1535	Predicted fumarylacetoacetate hydralase	--	--	--	--	--
Unigene0000964	--	--	--	--	--	--	--	--	--	--	--	--	--	--	--	--	--	--
Unigene0000965	XP_026820487.1	741.1	5.7e-211	XP_026820487.1 phosphatidylinositol-glycan biosynthesis class W protein-like [Rhopalosiphum maidis]	sp|Q7Z7B1|PIGW_HUMAN	144.4	3.5e-33	sp|Q7Z7B1|PIGW_HUMAN Phosphatidylinositol-glycan biosynthesis class W protein OS=Homo sapiens OX=9606 GN=PIGW PE=1 SV=1	YJL091c	127.1	8.7e-29	KOG0411	Uncharacterized membrane protein	K05283//PIGW; glucosaminylphosphatidylinositol acyltransferase [EC:2.3.-.-]	1e-211	741.1	rmd:113559095	;ko00563//Glycosylphosphatidylinositol(GPI)-anchor biosynthesis//Glycan biosynthesis and metabolism//Metabolism
Unigene0000966	--	--	--	--	--	--	--	--	--	--	--	--	--	--	--	--	--	--
Unigene0000967	--	--	--	--	--	--	--	--	--	--	--	--	--	--	--	--	--	--
Unigene0000968	--	--	--	--	--	--	--	--	--	--	--	--	--	--	--	--	--	--
Unigene0000969	VVC25366.1	171.4	4.2e-40	VVC25366.1 GTP1/OBG domain,Transcription factor AF4/FMR2 [Cinara cedri]	--	--	--	--	--	--	--	--	--	--	--	--	--	--
Unigene0000970	XP_022174222.1	215.3	4.2e-53	XP_022174222.1 calsyntenin-1 [Myzus persicae]	sp|Q9V498|CSTN1_DROME	67	2.8e-10	sp|Q9V498|CSTN1_DROME Calsyntenin-1 OS=Drosophila melanogaster OX=7227 GN=Cals PE=1 SV=2	7304354	67	4.1e-11	KOG1834	Calsyntenin	K22659//CLSTN1; calsyntenin 1	7.7e-54	215.3	api:100169485	--
Unigene0000971	XP_026822002.1	983.4	8.9e-284	XP_026822002.1 serine hydroxymethyltransferase, cytosolic isoform X1 [Rhopalosiphum maidis]	sp|P07511|GLYC_RABIT	565.8	6.6e-160	sp|P07511|GLYC_RABIT Serine hydroxymethyltransferase, cytosolic OS=Oryctolagus cuniculus OX=9986 GN=SHMT1 PE=1 SV=2	7290652	562.8	8.4e-160	KOG2467	Glycine/serine hydroxymethyltransferase	K00600//glyA; glycine hydroxymethyltransferase [EC:2.1.2.1]	1.6e-284	983.4	rmd:113560371	;ko00670//One carbon pool by folate//Metabolism of cofactors and vitamins//Metabolism
Unigene0000972	--	--	--	--	--	--	--	--	--	--	--	--	--	--	--	--	--	--
Unigene0000973	--	--	--	--	--	--	--	--	--	--	--	--	--	--	--	--	--	--
Unigene0000974	--	--	--	--	--	--	--	--	--	--	--	--	--	--	--	--	--	--
Unigene0000975	--	--	--	--	--	--	--	--	--	--	--	--	--	--	--	--	--	--
Unigene0000976	KAF0754248.1	107.5	1e-20	KAF0754248.1 neuroblastoma-amplified sequence-like [Aphis craccivora]	--	--	--	--	--	--	--	--	--	--	--	--	--	--
Unigene0000977	VEN64599.1	272.3	5.4e-70	VEN64599.1 unnamed protein product, partial [Callosobruchus maculatus]	sp|Q95SX7|RTBS_DROME	120.9	3e-26	sp|Q95SX7|RTBS_DROME Probable RNA-directed DNA polymerase from transposon BS OS=Drosophila melanogaster OX=7227 GN=RTase PE=2 SV=1	CE07199	162.9	1e-39	KOG1075	FOG: Reverse transcriptase	--	--	--	--	--
Unigene0000978	--	--	--	--	--	--	--	--	--	--	--	--	--	--	--	--	--	--
Unigene0000979	--	--	--	--	--	--	--	--	--	--	--	--	--	--	--	--	--	--
Unigene0000980	--	--	--	--	--	--	--	--	--	--	--	--	--	--	--	--	--	--
Unigene0000981	XP_026807957.1	2474.9	0	XP_026807957.1 brefeldin A-inhibited guanine nucleotide-exchange protein 3 isoform X2 [Rhopalosiphum maidis]	sp|Q5TH69|BIG3_HUMAN	467.2	6.1e-130	sp|Q5TH69|BIG3_HUMAN Brefeldin A-inhibited guanine nucleotide-exchange protein 3 OS=Homo sapiens OX=9606 GN=ARFGEF3 PE=1 SV=3	7290667	556.2	1.5e-157	KOG1846	Uncharacterized conserved protein, contains Sec7 domain	K17572//ARFGEF3; brefeldin A-inhibited guanine nucleotide-exchange protein 3	0	2411.3	api:100159249	--
Unigene0000982	XP_022174580.1	173.3	1.4e-40	XP_022174580.1 elongation of very long chain fatty acids protein AAEL008004-like [Myzus persicae]	sp|Q1HRV8|ELVL1_AEDAE	67.8	1.2e-10	sp|Q1HRV8|ELVL1_AEDAE Elongation of very long chain fatty acids protein AAEL008004 OS=Aedes aegypti OX=7159 GN=AAEL008004 PE=2 SV=2	7300874	65.9	6.8e-11	KOG3071	Fatty acyl-CoA elongase/Polyunsaturated fatty acid specific elongation enzyme	K10250//ELOVL7; elongation of very long chain fatty acids protein 7 [EC:2.3.1.199]	1.4e-39	167.5	api:100164244	;ko00062//Fatty acid elongation//Lipid metabolism//Metabolism
Unigene0000983	NP_001280394.1	223.8	6.4e-56	NP_001280394.1 uncharacterized protein LOC100164244 [Acyrthosiphon pisum]	sp|A0JNC4|ELOV7_BOVIN	110.2	1.5e-23	sp|A0JNC4|ELOV7_BOVIN Elongation of very long chain fatty acids protein 7 OS=Bos taurus OX=9913 GN=ELOVL7 PE=2 SV=1	7300878	123.6	2e-28	KOG3071	Fatty acyl-CoA elongase/Polyunsaturated fatty acid specific elongation enzyme	K10250//ELOVL7; elongation of very long chain fatty acids protein 7 [EC:2.3.1.199]	1.2e-56	223.8	api:100164244	;ko00062//Fatty acid elongation//Lipid metabolism//Metabolism
Unigene0000984	XP_026818064.2	523.9	1.1e-145	XP_026818064.2 uncharacterized protein LOC113557001 [Rhopalosiphum maidis]	sp|A1L3X0|ELOV7_HUMAN	195.3	1.4e-48	sp|A1L3X0|ELOV7_HUMAN Elongation of very long chain fatty acids protein 7 OS=Homo sapiens OX=9606 GN=ELOVL7 PE=1 SV=1	7300878	226.5	8.4e-59	KOG3071	Fatty acyl-CoA elongase/Polyunsaturated fatty acid specific elongation enzyme	K10250//ELOVL7; elongation of very long chain fatty acids protein 7 [EC:2.3.1.199]	2.1e-146	523.9	rmd:113557001	;ko00062//Fatty acid elongation//Lipid metabolism//Metabolism
Unigene0000985	XP_029343152.1	210.7	5.4e-52	XP_029343152.1 unconventional myosin-XVIIIa [Acyrthosiphon pisum]	sp|D3ZFD0|MY18A_RAT	80.9	9.6e-15	sp|D3ZFD0|MY18A_RAT Unconventional myosin-XVIIIa OS=Rattus norvegicus OX=10116 GN=Myo18a PE=1 SV=2	7300102	83.6	2.2e-16	KOG0161	Myosin class II heavy chain	K10362//MYO18; myosin XVIII	9.8e-53	210.7	api:100160513	--
Unigene0000986	XP_004988349.1	395.2	4.7e-107	XP_004988349.1 voltage-gated potassium channel subunit beta-1 [Salpingoeca rosetta]	sp|O23016|KCAB_ARATH	593.2	1.8e-168	sp|O23016|KCAB_ARATH Probable voltage-gated potassium channel subunit beta OS=Arabidopsis thaliana OX=3702 GN=KAB1 PE=1 SV=1	At1g04690	593.2	2.6e-169	KOG1575	Voltage-gated shaker-like K+ channel, subunit beta/KCNAB	K04883//KCNAB2; potassium voltage-gated channel Shaker-related subfamily A, beta member 2	5.8e-88	329.3	gga:396068	--
Unigene0000987	XP_028994863.1	85.1	1.7e-13	XP_028994863.1 lipid droplet-associated hydrolase [Betta splendens]	--	--	--	--	--	--	--	--	--	--	--	--	--	--
Unigene0000988	--	--	--	--	--	--	--	--	--	--	--	--	--	--	--	--	--	--
Unigene0000989	XP_026821332.1	1530.8	0	XP_026821332.1 annulin [Rhopalosiphum maidis]	sp|P52183|ANNU_SCHAM	721.5	1.3e-206	sp|P52183|ANNU_SCHAM Annulin OS=Schistocerca americana OX=7009 PE=2 SV=1	--	--	--	--	--	K05619//TGM1; transglutaminase 1 [EC:2.3.2.13]	0	1530.8	rmd:113559779	--
Unigene0000990	--	--	--	--	--	--	--	--	--	--	--	--	--	--	--	--	--	--
Unigene0000991	XP_026816314.1	605.9	5.6e-170	XP_026816314.1 lachesin-like [Rhopalosiphum maidis]	--	--	--	--	7299462	175.6	4.2e-43	KOG3510	FOG: Immunoglobulin C-2 Type/fibronectin type III domains	K06774//HNT; neurotrimin	1e-170	605.9	rmd:113555901	--
Unigene0000992	XP_026816845.1	1100.5	0	XP_026816845.1 protein wntless [Rhopalosiphum maidis]	sp|B4L184|WLS_DROMO	659.4	4.4e-188	sp|B4L184|WLS_DROMO Protein wntless OS=Drosophila mojavensis OX=7230 GN=wls PE=3 SV=1	--	--	--	--	--	--	--	--	--	--
Unigene0000993	PRD37796.1	84.7	4.7e-14	PRD37796.1 menB [Trichonephila clavipes]	sp|Q8GYN9|MENB_ARATH	161	7.6e-39	sp|Q8GYN9|MENB_ARATH 1,4-dihydroxy-2-naphthoyl-CoA synthase, peroxisomal OS=Arabidopsis thaliana OX=3702 GN=MENB PE=1 SV=2	At1g60550	161	1.1e-39	KOG1680	Enoyl-CoA hydratase	--	--	--	--	--
Unigene0000994	--	--	--	--	--	--	--	--	--	--	--	--	--	--	--	--	--	--
Unigene0000995	XP_022164053.1	248.8	3.4e-63	XP_022164053.1 NADH dehydrogenase [ubiquinone] 1 alpha subcomplex subunit 6 [Myzus persicae]	sp|Q0MQA3|NDUA6_PONPY	110.9	1.6e-23	sp|Q0MQA3|NDUA6_PONPY NADH dehydrogenase [ubiquinone] 1 alpha subcomplex subunit 6 OS=Pongo pygmaeus OX=9600 GN=NDUFA6 PE=2 SV=3	7303679	142.1	1e-33	KOG3426	NADH:ubiquinone oxidoreductase, NDUFA6/B14 subunit	K03950//NDUFA6; NADH dehydrogenase (ubiquinone) 1 alpha subcomplex subunit 6	2.3e-63	246.9	api:100160353	;ko04723//Retrograde endocannabinoid signaling//Nervous system//Organismal Systems
Unigene0000996	XP_026805993.1	249.2	2.6e-63	XP_026805993.1 NADH dehydrogenase [ubiquinone] 1 alpha subcomplex subunit 6 [Rhopalosiphum maidis]	sp|Q0MQA3|NDUA6_PONPY	112.5	5.7e-24	sp|Q0MQA3|NDUA6_PONPY NADH dehydrogenase [ubiquinone] 1 alpha subcomplex subunit 6 OS=Pongo pygmaeus OX=9600 GN=NDUFA6 PE=2 SV=3	7303679	146	7e-35	KOG3426	NADH:ubiquinone oxidoreductase, NDUFA6/B14 subunit	K03950//NDUFA6; NADH dehydrogenase (ubiquinone) 1 alpha subcomplex subunit 6	4.8e-64	249.2	rmd:113549044	;ko04723//Retrograde endocannabinoid signaling//Nervous system//Organismal Systems
Unigene0000997	--	--	--	--	--	--	--	--	--	--	--	--	--	--	--	--	--	--
Unigene0000998	--	--	--	--	--	--	--	--	--	--	--	--	--	--	--	--	--	--
Unigene0000999	--	--	--	--	--	--	--	--	--	--	--	--	--	--	--	--	--	--
Unigene0001000	CEM18608.1	123.6	1e-25	CEM18608.1 unnamed protein product [Vitrella brassicaformis CCMP3155]	sp|Q8LB10|CLPR4_ARATH	231.9	4.1e-60	sp|Q8LB10|CLPR4_ARATH ATP-dependent Clp protease proteolytic subunit-related protein 4, chloroplastic OS=Arabidopsis thaliana OX=3702 GN=CLPR4 PE=1 SV=1	At4g17040	231.9	6.1e-61	KOG0840	ATP-dependent Clp protease, proteolytic subunit	K01358//clpP; ATP-dependent Clp protease, protease subunit [EC:3.4.21.92]	1.7e-11	73.9	dwi:6641994	ko04212//Longevity regulating pathway - worm//Aging//Organismal Systems
Unigene0001001	XP_026818157.1	530.4	2.1e-147	XP_026818157.1 tubulin-specific chaperone C-like [Rhopalosiphum maidis]	--	--	--	--	--	--	--	--	--	K21766//TBCC; tubulin-specific chaperone C	3.8e-148	530.4	rmd:113557066	--
Unigene0001002	XP_003242009.1	280.4	7.6e-73	XP_003242009.1 tubulin-specific chaperone C [Acyrthosiphon pisum]	--	--	--	--	--	--	--	--	--	K21766//TBCC; tubulin-specific chaperone C	1.4e-73	280.4	api:100163817	--
Unigene0001003	--	--	--	--	sp|Q9SRN0|NHL1_ARATH	68.9	3.4e-11	sp|Q9SRN0|NHL1_ARATH NDR1/HIN1-like protein 1 OS=Arabidopsis thaliana OX=3702 GN=NHL1 PE=2 SV=1	--	--	--	--	--	--	--	--	--	--
Unigene0001004	--	--	--	--	--	--	--	--	--	--	--	--	--	--	--	--	--	--
Unigene0001005	XP_026817146.1	695.3	4.6e-197	XP_026817146.1 cathepsin B-like cysteine proteinase 4 [Rhopalosiphum maidis]	sp|P43508|CPR4_CAEEL	286.6	7.4e-76	sp|P43508|CPR4_CAEEL Cathepsin B-like cysteine proteinase 4 OS=Caenorhabditis elegans OX=6239 GN=cpr-4 PE=1 SV=1	CE07251	286.6	1.1e-76	KOG1543	Cysteine proteinase Cathepsin L	K01363//CTSB; cathepsin B [EC:3.4.22.1]	8.5e-198	695.3	rmd:113556418	;ko04924//Renin secretion//Endocrine system//Organismal Systems
Unigene0001006	NP_001119614.1	692.2	2.4e-196	NP_001119614.1 cathepsin B-1418 precursor [Acyrthosiphon pisum]	sp|P43509|CPR5_CAEEL	297.4	2.5e-79	sp|P43509|CPR5_CAEEL Cathepsin B-like cysteine proteinase 5 OS=Caenorhabditis elegans OX=6239 GN=cpr-5 PE=2 SV=1	CE14682	297.4	3.8e-80	KOG1543	Cysteine proteinase Cathepsin L	K01363//CTSB; cathepsin B [EC:3.4.22.1]	4.3e-197	692.2	api:100144782	;ko04924//Renin secretion//Endocrine system//Organismal Systems
Unigene0001007	--	--	--	--	--	--	--	--	--	--	--	--	--	--	--	--	--	--
Unigene0001008	XP_008184684.1	196.8	1.2e-47	XP_008184684.1 striatin-3 [Acyrthosiphon pisum]	sp|P58405|STRN3_RAT	63.2	3e-09	sp|P58405|STRN3_RAT Striatin-3 OS=Rattus norvegicus OX=10116 GN=Strn3 PE=1 SV=2	7297332	63.9	2.6e-10	KOG0642	Cell-cycle nuclear protein, contains WD-40 repeats	K17608//STRN1_3_4; striatin 1/3/4	2.1e-48	196.8	api:100163364	ko04013//MAPK signaling pathway - fly//Signal transduction//Environmental Information Processing
Unigene0001009	XP_022180094.1	186	2.7e-44	XP_022180094.1 uncharacterized protein LOC111040473 [Myzus persicae]	--	--	--	--	--	--	--	--	--	K22628//IL16; interleukin 16	8e-40	168.7	api:100166850	ko04060//Cytokine-cytokine receptor interaction//Signaling molecules and interaction//Environmental Information Processing
Unigene0001010	XP_022164423.1	248.8	2.3e-63	XP_022164423.1 juvenile hormone epoxide hydrolase 1 [Myzus persicae]	--	--	--	--	--	--	--	--	--	K10719//JHEH; juvenile hormone epoxide hydrolase	7e-59	231.5	api:100160300	ko00981//Insect hormone biosynthesis//Metabolism of terpenoids and polyketides//Metabolism
Unigene0001011	--	--	--	--	--	--	--	--	--	--	--	--	--	--	--	--	--	--
Unigene0001012	XP_001950768.5	226.9	1.4e-56	XP_001950768.5 elongation of very long chain fatty acids protein AAEL008004 [Acyrthosiphon pisum]	sp|Q1HRV8|ELVL1_AEDAE	122.1	7e-27	sp|Q1HRV8|ELVL1_AEDAE Elongation of very long chain fatty acids protein AAEL008004 OS=Aedes aegypti OX=7159 GN=AAEL008004 PE=2 SV=2	7296847	117.9	2e-26	KOG3071	Fatty acyl-CoA elongase/Polyunsaturated fatty acid specific elongation enzyme	K10250//ELOVL7; elongation of very long chain fatty acids protein 7 [EC:2.3.1.199]	2.5e-57	226.9	api:100163976	;ko00062//Fatty acid elongation//Lipid metabolism//Metabolism
Unigene0001013	XP_025203133.1	388.3	6.7e-105	XP_025203133.1 elongation of very long chain fatty acids protein AAEL008004-like [Melanaphis sacchari]	sp|Q1HRV8|ELVL1_AEDAE	221.5	1.6e-56	sp|Q1HRV8|ELVL1_AEDAE Elongation of very long chain fatty acids protein AAEL008004 OS=Aedes aegypti OX=7159 GN=AAEL008004 PE=2 SV=2	7300874	206.8	6.2e-53	KOG3071	Fatty acyl-CoA elongase/Polyunsaturated fatty acid specific elongation enzyme	K10250//ELOVL7; elongation of very long chain fatty acids protein 7 [EC:2.3.1.199]	2.1e-105	387.5	rmd:113551165	;ko00062//Fatty acid elongation//Lipid metabolism//Metabolism
Unigene0001014	XP_026819880.1	334.7	1.3e-88	XP_026819880.1 uncharacterized protein DDB_G0284311-like [Rhopalosiphum maidis]	--	--	--	--	--	--	--	--	--	K09562//HSPBP1; hsp70-interacting protein	3.2e-54	218	rmd:113556874	ko04141//Protein processing in endoplasmic reticulum//Folding, sorting and degradation//Genetic Information Processing
Unigene0001015	XP_022169066.1	567.8	5.7e-159	XP_022169066.1 uncharacterized protein LOC111032897 [Myzus persicae]	sp|Q9NZL4|HPBP1_HUMAN	73.9	3.8e-12	sp|Q9NZL4|HPBP1_HUMAN Hsp70-binding protein 1 OS=Homo sapiens OX=9606 GN=HSPBP1 PE=1 SV=2	Hs21361407	73.9	5.8e-13	KOG2160	Armadillo/beta-catenin-like repeat-containing protein	K09562//HSPBP1; hsp70-interacting protein	1.1e-129	468	dnx:107167177	ko04141//Protein processing in endoplasmic reticulum//Folding, sorting and degradation//Genetic Information Processing
Unigene0001016	XP_015375939.1	128.3	4.1e-27	XP_015375939.1 PREDICTED: peroxisomal targeting signal 2 receptor [Diuraphis noxia]	--	--	--	--	--	--	--	--	--	K13341//PEX7; peroxin-7	7.5e-28	128.3	dnx:107170357	ko04146//Peroxisome//Transport and catabolism//Cellular Processes
Unigene0001017	XP_003240563.2	148.3	7.8e-33	XP_003240563.2 RNA polymerase II degradation factor 1 [Acyrthosiphon pisum]	--	--	--	--	--	--	--	--	--	--	--	--	--	--
Unigene0001018	--	--	--	--	--	--	--	--	--	--	--	--	--	--	--	--	--	--
Unigene0001019	KAE9532580.1	136.3	3.5e-29	KAE9532580.1 hypothetical protein AGLY_009661 [Aphis glycines]	--	--	--	--	--	--	--	--	--	--	--	--	--	--
Unigene0001020	XP_026813426.1	69.3	1.1e-08	XP_026813426.1 myb-like protein AA [Rhopalosiphum maidis]	--	--	--	--	--	--	--	--	--	K09328//UNC4; homeobox protein Unc-4	2e-09	69.3	rmd:113553997	--
Unigene0001021	--	--	--	--	--	--	--	--	--	--	--	--	--	--	--	--	--	--
Unigene0001022	--	--	--	--	--	--	--	--	--	--	--	--	--	--	--	--	--	--
Unigene0001023	--	--	--	--	--	--	--	--	--	--	--	--	--	--	--	--	--	--
Unigene0001024	--	--	--	--	--	--	--	--	--	--	--	--	--	--	--	--	--	--
Unigene0001025	--	--	--	--	--	--	--	--	--	--	--	--	--	--	--	--	--	--
Unigene0001026	--	--	--	--	--	--	--	--	--	--	--	--	--	--	--	--	--	--
Unigene0001027	--	--	--	--	--	--	--	--	--	--	--	--	--	--	--	--	--	--
Unigene0001028	NP_001115.1	255	3.1e-65	NP_001115.1 ADM precursor [Homo sapiens]	sp|P35318|ADML_HUMAN	255	4.7e-67	sp|P35318|ADML_HUMAN ADM OS=Homo sapiens OX=9606 GN=ADM PE=1 SV=1	--	--	--	--	--	K12333//ADM; adrenomedullin	5.7e-66	255	hsa:133	;ko04080//Neuroactive ligand-receptor interaction//Signaling molecules and interaction//Environmental Information Processing
Unigene0001029	PRP88755.1	94	5.2e-17	PRP88755.1 mannitol-1-phosphate/altronate dehydrogenase [Planoprotostelium fungivorum]	sp|B2W2N2|M2DH_PYRTR	109.4	1.8e-23	sp|B2W2N2|M2DH_PYRTR Mannitol 2-dehydrogenase OS=Pyrenophora tritici-repentis (strain Pt-1C-BFP) OX=426418 GN=PTRG_03680 PE=3 SV=1	--	--	--	--	--	--	--	--	--	--
Unigene0001030	KAF0293895.1	199.9	4e-48	KAF0293895.1 Nucleosome assembly protein 1-like 1 [Amphibalanus amphitrite]	sp|Q9ZUP3|NAP1B_ARATH	505.8	5e-142	sp|Q9ZUP3|NAP1B_ARATH Nucleosome assembly protein 1;2 OS=Arabidopsis thaliana OX=3702 GN=NAP1;2 PE=1 SV=1	At2g19480	505.8	7.5e-143	KOG1507	Nucleosome assembly protein NAP-1	K11279//NAP1L1; nucleosome assembly protein 1-like 1	6.1e-48	196.8	spu:583127	--
Unigene0001031	XP_026729384.1	281.6	3.6e-73	XP_026729384.1 60S ribosomal protein L22-like [Trichoplusia ni]	sp|P13732|RL22_TRIGR	163.3	2.1e-39	sp|P13732|RL22_TRIGR 60S ribosomal protein L22 OS=Tripneustes gratilla OX=7673 GN=RPL22 PE=2 SV=1	7290080	156.8	3e-38	KOG3434	60S ribosomal protein L22	K02891//RP-L22e; large subunit ribosomal protein L22e	5.1e-74	282	haw:110372079	ko03010//Ribosome//Translation//Genetic Information Processing
Unigene0001032	--	--	--	--	--	--	--	--	--	--	--	--	--	--	--	--	--	--
Unigene0001033	XP_026820566.1	2149	0	XP_026820566.1 DNA excision repair protein ERCC-6-like [Rhopalosiphum maidis]	sp|Q03468|ERCC6_HUMAN	758.4	1.4e-217	sp|Q03468|ERCC6_HUMAN DNA excision repair protein ERCC-6 OS=Homo sapiens OX=9606 GN=ERCC6 PE=1 SV=1	Hs4557565	758.4	2e-218	KOG0387	Transcription-coupled repair protein CSB/RAD26 (contains SNF2 family DNA-dependent ATPase domain)	K10841//ERCC6; DNA excision repair protein ERCC-6	0	2149	rmd:113559146	ko03420//Nucleotide excision repair//Replication and repair//Genetic Information Processing
Unigene0001034	XP_026820584.1	1328.5	0	XP_026820584.1 sarcolemmal membrane-associated protein [Rhopalosiphum maidis]	sp|Q14BN4|SLMAP_HUMAN	250	9.3e-65	sp|Q14BN4|SLMAP_HUMAN Sarcolemmal membrane-associated protein OS=Homo sapiens OX=9606 GN=SLMAP PE=1 SV=1	7289492_1	125.6	4e-28	KOG3872	FOG: FHA domain	--	--	--	--	--
Unigene0001035	XP_022174736.1	65.5	3.8e-08	XP_022174736.1 3-phosphoinositide-dependent protein kinase 1 isoform X1 [Myzus persicae]	--	--	--	--	--	--	--	--	--	K06276//PDPK1; 3-phosphoinositide dependent protein kinase-1 [EC:2.7.11.1]	2e-08	63.9	ags:114125591	;ko04960//Aldosterone-regulated sodium reabsorption//Excretory system//Organismal Systems
Unigene0001036	CDW80556.1	60.8	6.7e-07	CDW80556.1 vacuolar sorting receptor 3 [Stylonychia lemnae]	sp|P93026|VSR1_ARATH	216.5	1.4e-55	sp|P93026|VSR1_ARATH Vacuolar-sorting receptor 1 OS=Arabidopsis thaliana OX=3702 GN=VSR1 PE=1 SV=2	--	--	--	--	--	--	--	--	--	--
Unigene0001037	--	--	--	--	sp|P93026|VSR1_ARATH	115.2	4.4e-25	sp|P93026|VSR1_ARATH Vacuolar-sorting receptor 1 OS=Arabidopsis thaliana OX=3702 GN=VSR1 PE=1 SV=2	--	--	--	--	--	--	--	--	--	--
Unigene0001038	--	--	--	--	sp|P93026|VSR1_ARATH	274.6	6.2e-73	sp|P93026|VSR1_ARATH Vacuolar-sorting receptor 1 OS=Arabidopsis thaliana OX=3702 GN=VSR1 PE=1 SV=2	--	--	--	--	--	--	--	--	--	--
Unigene0001039	--	--	--	--	sp|P93026|VSR1_ARATH	165.6	2.2e-40	sp|P93026|VSR1_ARATH Vacuolar-sorting receptor 1 OS=Arabidopsis thaliana OX=3702 GN=VSR1 PE=1 SV=2	--	--	--	--	--	--	--	--	--	--
Unigene0001040	XP_032966626.1	272.7	1.6e-70	XP_032966626.1 60S ribosomal protein L32-like [Rhinolophus ferrumequinum]	sp|E2RKA8|RL32_CANLF	260.8	9.3e-69	sp|E2RKA8|RL32_CANLF 60S ribosomal protein L32 OS=Canis lupus familiaris OX=9615 GN=RPL32 PE=1 SV=1	Hs4506635	260.8	1.4e-69	KOG0878	60S ribosomal protein L32	K02912//RP-L32e; large subunit ribosomal protein L32e	1.1e-67	260.8	hsa:6161	ko03010//Ribosome//Translation//Genetic Information Processing
Unigene0001041	TDH10400.1	271.9	2.6e-70	TDH10400.1 hypothetical protein EPR50_G00075050 [Perca flavescens]	sp|Q90YT6|RL32_ICTPU	238	6.3e-62	sp|Q90YT6|RL32_ICTPU 60S ribosomal protein L32 OS=Ictalurus punctatus OX=7998 GN=rpl32 PE=2 SV=1	Hs4506635	234.6	1e-61	KOG0878	60S ribosomal protein L32	K02912//RP-L32e; large subunit ribosomal protein L32e	2.7e-66	256.1	lcf:108889486	ko03010//Ribosome//Translation//Genetic Information Processing
Unigene0001042	XP_002071983.1	181.4	1.3e-42	XP_002071983.1 CDP-diacylglycerol--glycerol-3-phosphate 3-phosphatidyltransferase, mitochondrial [Drosophila willistoni]	sp|P79001|PGPS1_SACPS	261.9	1.1e-68	sp|P79001|PGPS1_SACPS CDP-diacylglycerol--glycerol-3-phosphate 3-phosphatidyltransferase OS=Saccharomyces pastorianus OX=27292 GN=PGS1 PE=3 SV=1	YCL004w	257.3	4.1e-68	KOG3964	Phosphatidylglycerolphosphate synthase	K00995//pgsA; CDP-diacylglycerol---glycerol-3-phosphate 3-phosphatidyltransferase [EC:2.7.8.5]	2.3e-43	181.4	dwi:6649887	;ko00564//Glycerophospholipid metabolism//Lipid metabolism//Metabolism
Unigene0001043	CBN08645.1	271.6	5.2e-70	CBN08645.1 small nucleolar RNA, H/ACA box 62, partial [Microcosmus squamiger]	sp|Q08682|RSSA1_ARATH	402.9	2.2e-111	sp|Q08682|RSSA1_ARATH 40S ribosomal protein Sa-1 OS=Arabidopsis thaliana OX=3702 GN=RPSaA PE=1 SV=3	At1g72370	402.9	3.4e-112	KOG0830	40S ribosomal protein SA (P40)/Laminin receptor 1	K02998//RP-SAe; small subunit ribosomal protein SAe	3.8e-67	259.6	ptep:107443490	ko03010//Ribosome//Translation//Genetic Information Processing
Unigene0001044	--	--	--	--	sp|Q08682|RSSA1_ARATH	122.5	2.7e-27	sp|Q08682|RSSA1_ARATH 40S ribosomal protein Sa-1 OS=Arabidopsis thaliana OX=3702 GN=RPSaA PE=1 SV=3	At1g72370	122.5	4.1e-28	KOG0830	40S ribosomal protein SA (P40)/Laminin receptor 1	--	--	--	--	--
Unigene0001045	--	--	--	--	sp|Q4IMM0|SPC25_GIBZE	325.9	3.8e-88	sp|Q4IMM0|SPC25_GIBZE Probable kinetochore protein SPC25 OS=Gibberella zeae (strain PH-1 / ATCC MYA-4620 / FGSC 9075 / NRRL 31084) OX=229533 GN=SPC25 PE=3 SV=3	SPCC188.04c	107.5	3.2e-23	KOG4657	Uncharacterized conserved protein	--	--	--	--	--
Unigene0001046	XP_022176030.1	81.3	3.1e-13	XP_022176030.1 CUE domain-containing protein 1 [Myzus persicae]	--	--	--	--	--	--	--	--	--	--	--	--	--	--
Unigene0001047	XP_023303644.1	127.5	1.2e-26	XP_023303644.1 uncharacterized protein LOC111685606, partial [Lucilia cuprina]	sp|Q9KBN7|Y1888_BACHD	113.6	2.8e-24	sp|Q9KBN7|Y1888_BACHD UPF0157 protein BH1888 OS=Bacillus halodurans (strain ATCC BAA-125 / DSM 18197 / FERM 7344 / JCM 9153 / C-125) OX=272558 GN=BH1888 PE=3 SV=1	--	--	--	--	--	--	--	--	--	--
Unigene0001048	--	--	--	--	--	--	--	--	--	--	--	--	--	--	--	--	--	--
Unigene0001049	XP_025190521.1	173.7	9.1e-41	XP_025190521.1 uncharacterized protein LOC112591082 isoform X2 [Melanaphis sacchari]	--	--	--	--	--	--	--	--	--	--	--	--	--	--
Unigene0001050	XP_026813052.1	933.3	1.9e-268	XP_026813052.1 polycomb protein Sfmbt-like isoform X3 [Rhopalosiphum maidis]	sp|Q9VK33|SMBT_DROME	319.7	1.5e-85	sp|Q9VK33|SMBT_DROME Polycomb protein Sfmbt OS=Drosophila melanogaster OX=7227 GN=Sfmbt PE=1 SV=2	7298008	316.6	1.9e-85	KOG3766	Polycomb group protein SCM/L(3)MBT (tumor-supressor in Drosophila and humans)	--	--	--	--	--
Unigene0001051	XP_026813050.1	137.5	1.4e-29	XP_026813050.1 polycomb protein Sfmbt-like isoform X1 [Rhopalosiphum maidis]	--	--	--	--	7298008	51.2	3e-06	KOG3766	Polycomb group protein SCM/L(3)MBT (tumor-supressor in Drosophila and humans)	--	--	--	--	--
Unigene0001052	--	--	--	--	--	--	--	--	--	--	--	--	--	--	--	--	--	--
Unigene0001053	KAF0771921.1	623.6	1.8e-175	KAF0771921.1 S5A REDUCTASE domain-containing protein [Aphis craccivora]	--	--	--	--	7295065	309.7	1.3e-83	KOG4650	Predicted steroid reductase	--	--	--	--	--
Unigene0001054	--	--	--	--	sp|D4B1Y1|A2462_ARTBC	58.2	5.9e-08	sp|D4B1Y1|A2462_ARTBC Probable FAD-dependent monooxygenase OS=Arthroderma benhamiae (strain ATCC MYA-4681 / CBS 112371) OX=663331 GN=ARB_02462 PE=3 SV=1	--	--	--	--	--	--	--	--	--	--
Unigene0001055	--	--	--	--	--	--	--	--	--	--	--	--	--	--	--	--	--	--
Unigene0001056	--	--	--	--	--	--	--	--	--	--	--	--	--	--	--	--	--	--
Unigene0001057	--	--	--	--	--	--	--	--	--	--	--	--	--	--	--	--	--	--
Unigene0001058	--	--	--	--	--	--	--	--	--	--	--	--	--	--	--	--	--	--
Unigene0001059	--	--	--	--	--	--	--	--	--	--	--	--	--	--	--	--	--	--
Unigene0001060	PAV68642.1	190.3	2.5e-45	PAV68642.1 hypothetical protein WR25_20996 [Diploscapter pachys]	sp|A0A2U8U2L0|ASL6_SARSH	208.8	1e-52	sp|A0A2U8U2L0|ASL6_SARSH FAD-dependent monooxygenase asL6 OS=Sarocladium schorii OX=2203296 GN=asL6 PE=1 SV=1	--	--	--	--	--	--	--	--	--	--
Unigene0001061	NP_001156054.1	424.9	4.7e-116	NP_001156054.1 DNA-directed RNA polymerases I, II, and III subunit RPABC1-like [Acyrthosiphon pisum]	sp|Q5R587|RPAB1_PONAB	365.2	6.6e-100	sp|Q5R587|RPAB1_PONAB DNA-directed RNA polymerases I, II, and III subunit RPABC1 OS=Pongo abelii OX=9601 GN=POLR2E PE=2 SV=1	7303678	384.8	1.2e-106	KOG3218	RNA polymerase, 25-kDa subunit (common to polymerases I, II and III)	K03013//RPB5; DNA-directed RNA polymerases I, II, and III subunit RPABC1	8.7e-117	424.9	api:100158973	;ko04623//Cytosolic DNA-sensing pathway//Immune system//Organismal Systems
Unigene0001062	XP_026812818.1	483.8	7.9e-134	XP_026812818.1 Bardet-Biedl syndrome 5 protein homolog isoform X1 [Rhopalosiphum maidis]	sp|Q66IS6|BBS5_XENLA	253.4	2.6e-66	sp|Q66IS6|BBS5_XENLA Bardet-Biedl syndrome 5 protein homolog OS=Xenopus laevis OX=8355 GN=bbs5 PE=2 SV=1	--	--	--	--	--	K16748//BBS5; Bardet-Biedl syndrome 5 protein	1.4e-134	483.8	rmd:113553612	--
Unigene0001063	--	--	--	--	--	--	--	--	--	--	--	--	--	--	--	--	--	--
Unigene0001064	XP_026805856.1	1874	0	XP_026805856.1 neutral alpha-glucosidase AB [Rhopalosiphum maidis]	sp|Q8BHN3|GANAB_MOUSE	886.7	2.7e-256	sp|Q8BHN3|GANAB_MOUSE Neutral alpha-glucosidase AB OS=Mus musculus OX=10090 GN=Ganab PE=1 SV=1	7289612	932.9	5e-271	KOG1066	Glucosidase II catalytic (alpha) subunit and related enzymes, glycosyl hydrolase family 31	K05546//GANAB; mannosyl-oligosaccharide alpha-1,3-glucosidase [EC:3.2.1.207]	0	1874	rmd:113548945	;ko00510//N-Glycan biosynthesis//Glycan biosynthesis and metabolism//Metabolism
Unigene0001065	XP_001943284.1	344.7	3.6e-92	XP_001943284.1 neutral alpha-glucosidase AB [Acyrthosiphon pisum]	sp|Q8BHN3|GANAB_MOUSE	207.2	1.3e-52	sp|Q8BHN3|GANAB_MOUSE Neutral alpha-glucosidase AB OS=Mus musculus OX=10090 GN=Ganab PE=1 SV=1	Hs21361456	204.9	1e-52	KOG1066	Glucosidase II catalytic (alpha) subunit and related enzymes, glycosyl hydrolase family 31	K05546//GANAB; mannosyl-oligosaccharide alpha-1,3-glucosidase [EC:3.2.1.207]	6.6e-93	344.7	api:100168783	;ko00510//N-Glycan biosynthesis//Glycan biosynthesis and metabolism//Metabolism
Unigene0001066	KAF0756969.1	215.3	2e-53	KAF0756969.1 neutral alpha-glucosidase AB [Aphis craccivora]	sp|Q8BHN3|GANAB_MOUSE	161	6.7e-39	sp|Q8BHN3|GANAB_MOUSE Neutral alpha-glucosidase AB OS=Mus musculus OX=10090 GN=Ganab PE=1 SV=1	Hs21361456	159.5	2.9e-39	KOG1066	Glucosidase II catalytic (alpha) subunit and related enzymes, glycosyl hydrolase family 31	K05546//GANAB; mannosyl-oligosaccharide alpha-1,3-glucosidase [EC:3.2.1.207]	3.7e-54	215.3	api:100168783	;ko00510//N-Glycan biosynthesis//Glycan biosynthesis and metabolism//Metabolism
Unigene0001067	XP_001943284.1	81.3	4.4e-13	XP_001943284.1 neutral alpha-glucosidase AB [Acyrthosiphon pisum]	--	--	--	--	--	--	--	--	--	K05546//GANAB; mannosyl-oligosaccharide alpha-1,3-glucosidase [EC:3.2.1.207]	8.1e-14	81.3	api:100168783	;ko00510//N-Glycan biosynthesis//Glycan biosynthesis and metabolism//Metabolism
Unigene0001068	XP_026810958.1	1716.4	0	XP_026810958.1 peripheral plasma membrane protein CASK isoform X6 [Rhopalosiphum maidis]	sp|Q24210|CSKP_DROME	996.1	5.4e-289	sp|Q24210|CSKP_DROME Peripheral plasma membrane protein CASK OS=Drosophila melanogaster OX=7227 GN=CASK PE=1 SV=4	7300776	533.5	1.5e-150	KOG0609	Calcium/calmodulin-dependent serine protein kinase/membrane-associated guanylate kinase	K06103//CASK; calcium/calmodulin-dependent serine protein kinase [EC:2.7.11.1]	0	1706.8	rmd:113552324	--
Unigene0001069	KAF0763261.1	1040.4	1.4e-300	KAF0763261.1 armadillo segment polarity protein isoform X1 [Aphis craccivora]	sp|Q7QHW5|ARM_ANOGA	835.5	1e-240	sp|Q7QHW5|ARM_ANOGA Armadillo segment polarity protein OS=Anopheles gambiae OX=7165 GN=arm PE=3 SV=5	7290224	706.8	8.3e-203	KOG4203	Armadillo/beta-Catenin/plakoglobin	K02105//CTNNB1; catenin beta 1	4.9e-300	1036.2	dnx:107167238	;ko05216//Thyroid cancer//Cancers//Human Diseases
Unigene0001070	--	--	--	--	--	--	--	--	--	--	--	--	--	--	--	--	--	--
Unigene0001071	XP_017476652.1	634.4	8.5e-179	XP_017476652.1 PREDICTED: aldehyde dehydrogenase-like [Rhagoletis zephyria]	sp|P40108|ALDH_DAVTA	781.6	6.4e-225	sp|P40108|ALDH_DAVTA Aldehyde dehydrogenase OS=Davidiella tassiana OX=29918 GN=CLAH10 PE=1 SV=2	SPAC9E9.09c	622.5	7.4e-178	KOG2450	Aldehyde dehydrogenase	K00128//ALDH; aldehyde dehydrogenase (NAD+) [EC:1.2.1.3]	2.2e-157	560.8	crg:105344389	;ko00340//Histidine metabolism//Amino acid metabolism//Metabolism
Unigene0001072	XP_017476652.1	693.7	1.1e-196	XP_017476652.1 PREDICTED: aldehyde dehydrogenase-like [Rhagoletis zephyria]	sp|P40108|ALDH_DAVTA	951.8	3.2e-276	sp|P40108|ALDH_DAVTA Aldehyde dehydrogenase OS=Davidiella tassiana OX=29918 GN=CLAH10 PE=1 SV=2	SPAC9E9.09c	627.9	1.6e-179	KOG2450	Aldehyde dehydrogenase	K00128//ALDH; aldehyde dehydrogenase (NAD+) [EC:1.2.1.3]	3e-161	573.5	cin:100183764	;ko00340//Histidine metabolism//Amino acid metabolism//Metabolism
Unigene0001073	--	--	--	--	--	--	--	--	--	--	--	--	--	--	--	--	--	--
Unigene0001074	--	--	--	--	--	--	--	--	--	--	--	--	--	--	--	--	--	--
Unigene0001075	--	--	--	--	--	--	--	--	--	--	--	--	--	--	--	--	--	--
Unigene0001076	QEI10613.1	85.1	2.7e-14	QEI10613.1 ferritin heavy chain [Myzus persicae]	--	--	--	--	7301927	49.3	3.7e-06	KOG2332	Ferritin	K00522//FTH1; ferritin heavy chain [EC:1.16.3.2]	6.4e-15	84.7	ags:114127725	;ko04978//Mineral absorption//Digestive system//Organismal Systems
Unigene0001077	XP_027836163.1	92.8	1.2e-16	XP_027836163.1 sestrin homolog [Aphis gossypii]	--	--	--	--	--	--	--	--	--	--	--	--	--	--
Unigene0001078	AZS52838.1	152.1	1.6e-34	AZS52838.1 carboxylesterase, partial [Rhopalosiphum padi]	sp|P30122|CEL_BOVIN	59.7	1.6e-08	sp|P30122|CEL_BOVIN Bile salt-activated lipase (Fragment) OS=Bos taurus OX=9913 GN=CEL PE=1 SV=2	Hs4502771_1	56.6	2e-08	KOG1516	Carboxylesterase and related proteins	K12298//CEL; bile salt-stimulated lipase [EC:3.1.1.3 3.1.1.13]	3.8e-35	151.8	api:100160638	;ko00100//Steroid biosynthesis//Lipid metabolism//Metabolism
Unigene0001079	--	--	--	--	--	--	--	--	--	--	--	--	--	--	--	--	--	--
Unigene0001080	--	--	--	--	--	--	--	--	--	--	--	--	--	--	--	--	--	--
Unigene0001081	OXA42735.1	67	1.1e-08	OXA42735.1 L-2,4-diaminobutyrate decarboxylase [Folsomia candida]	sp|Q5E6F9|PANP_ALIF1	58.2	7.3e-08	sp|Q5E6F9|PANP_ALIF1 Aspartate 1-decarboxylase OS=Aliivibrio fischeri (strain ATCC 700601 / ES114) OX=312309 GN=panP PE=1 SV=1	7298098	48.9	6.6e-06	KOG0629	Glutamate decarboxylase and related proteins	K01580//E4.1.1.15; glutamate decarboxylase [EC:4.1.1.15]	3.1e-07	59.7	pcan:112556020	;ko00430//Taurine and hypotaurine metabolism//Metabolism of other amino acids//Metabolism
Unigene0001082	XP_022177061.1	288.9	2.2e-75	XP_022177061.1 plexin A3-like [Myzus persicae]	--	--	--	--	--	--	--	--	--	--	--	--	--	--
Unigene0001083	XP_026820366.1	1160.2	0	XP_026820366.1 rab proteins geranylgeranyltransferase component A 1 [Rhopalosiphum maidis]	sp|P24386|RAE1_HUMAN	397.9	2.7e-109	sp|P24386|RAE1_HUMAN Rab proteins geranylgeranyltransferase component A 1 OS=Homo sapiens OX=9606 GN=CHM PE=1 SV=3	Hs9966761	397.9	4.1e-110	KOG4405	GDP dissociation inhibitor	K23460//CHM; Rab proteins geranylgeranyltransferase component A	0	1160.2	rmd:113558967	--
Unigene0001084	--	--	--	--	--	--	--	--	--	--	--	--	--	--	--	--	--	--
Unigene0001085	KAF0756911.1	197.2	9.7e-48	KAF0756911.1 HVA22-like protein k [Aphis craccivora]	--	--	--	--	--	--	--	--	--	K17338//REEP1_2_3_4; receptor expression-enhancing protein 1/2/3/4	2.6e-44	183.3	ags:114122174	--
Unigene0001086	XP_025196211.1	260.4	7.1e-67	XP_025196211.1 alpha-tocopherol transfer protein-like [Melanaphis sacchari]	--	--	--	--	7296754	84	2.1e-16	KOG1471	Phosphatidylinositol transfer protein SEC14 and related proteins	--	--	--	--	--
Unigene0001087	XP_003243789.1	139.8	7.9e-31	XP_003243789.1 alpha-tocopherol transfer protein-like [Acyrthosiphon pisum]	--	--	--	--	--	--	--	--	--	--	--	--	--	--
Unigene0001088	XP_026810486.1	613.2	1.3e-172	XP_026810486.1 alpha-tocopherol transfer protein-like [Rhopalosiphum maidis]	sp|Q9VD09|PINTA_DROME	75.1	2e-12	sp|Q9VD09|PINTA_DROME Retinol-binding protein pinta OS=Drosophila melanogaster OX=7227 GN=pinta PE=2 SV=1	7296754	161.8	2.4e-39	KOG1471	Phosphatidylinositol transfer protein SEC14 and related proteins	--	--	--	--	--
Unigene0001089	XP_022163692.1	104.8	3.1e-20	XP_022163692.1 alpha-tocopherol transfer protein-like [Myzus persicae]	--	--	--	--	--	--	--	--	--	--	--	--	--	--
Unigene0001090	--	--	--	--	--	--	--	--	--	--	--	--	--	--	--	--	--	--
Unigene0001091	--	--	--	--	--	--	--	--	--	--	--	--	--	--	--	--	--	--
Unigene0001092	--	--	--	--	--	--	--	--	--	--	--	--	--	--	--	--	--	--
Unigene0001093	--	--	--	--	--	--	--	--	--	--	--	--	--	--	--	--	--	--
Unigene0001094	--	--	--	--	--	--	--	--	--	--	--	--	--	--	--	--	--	--
Unigene0001095	--	--	--	--	--	--	--	--	--	--	--	--	--	--	--	--	--	--
Unigene0001096	XP_026818553.1	478.4	5.5e-132	XP_026818553.1 SAP30-binding protein [Rhopalosiphum maidis]	sp|Q9UHR5|S30BP_HUMAN	136.3	7.7e-31	sp|Q9UHR5|S30BP_HUMAN SAP30-binding protein OS=Homo sapiens OX=9606 GN=SAP30BP PE=1 SV=1	Hs9994179	136.3	1.1e-31	KOG2959	Transcriptional regulator	--	--	--	--	--
Unigene0001097	NP_001156133.1	80.9	5.3e-13	NP_001156133.1 transcriptional regulator protein HCNGP-like [Acyrthosiphon pisum]	--	--	--	--	--	--	--	--	--	--	--	--	--	--
Unigene0001098	--	--	--	--	--	--	--	--	--	--	--	--	--	--	--	--	--	--
Unigene0001099	XP_017727540.1	512.7	1.8e-142	XP_017727540.1 PREDICTED: serine/threonine-protein kinase SIK1 [Rhinopithecus bieti]	sp|A0A0B4J2F2|SIK1B_HUMAN	512.7	2.6e-144	sp|A0A0B4J2F2|SIK1B_HUMAN Probable serine/threonine-protein kinase SIK1B OS=Homo sapiens OX=9606 GN=SIK1B PE=1 SV=1	Hs14770402	405.6	6.8e-113	KOG0586	Serine/threonine protein kinase	K19008//SIK1; serine/threonine-protein kinase SIK1 [EC:2.7.11.1]	3.2e-143	512.7	hsa:150094	ko04922//Glucagon signaling pathway//Endocrine system//Organismal Systems
Unigene0001100	NP_001307572.1	169.1	1.4e-39	NP_001307572.1 probable serine/threonine-protein kinase SIK1B [Homo sapiens]	sp|A0A0B4J2F2|SIK1B_HUMAN	169.1	2.1e-41	sp|A0A0B4J2F2|SIK1B_HUMAN Probable serine/threonine-protein kinase SIK1B OS=Homo sapiens OX=9606 GN=SIK1B PE=1 SV=1	Hs14770402	83.2	2.2e-16	KOG0586	Serine/threonine protein kinase	K19008//SIK1; serine/threonine-protein kinase SIK1 [EC:2.7.11.1]	2.5e-40	169.1	hsa:150094	ko04922//Glucagon signaling pathway//Endocrine system//Organismal Systems
Unigene0001101	XP_026811807.1	1043.5	8e-302	XP_026811807.1 O-phosphoseryl-tRNA(Sec) selenium transferase [Rhopalosiphum maidis]	sp|Q5RAK7|SPCS_PONAB	523.9	3.2e-147	sp|Q5RAK7|SPCS_PONAB O-phosphoseryl-tRNA(Sec) selenium transferase OS=Pongo abelii OX=9601 GN=SEPSECS PE=2 SV=1	Hs8393713	422.5	1.5e-117	KOG3843	Predicted serine hydroxymethyltransferase SLA/LP (autoimmune hepatitis marker in humans)	K03341//SEPSECS; O-phospho-L-seryl-tRNASec:L-selenocysteinyl-tRNA synthase [EC:2.9.1.2]	1.5e-302	1043.5	rmd:113552949	;ko00450//Selenocompound metabolism//Metabolism of other amino acids//Metabolism
Unigene0001102	XP_027838343.1	156.8	5.7e-35	XP_027838343.1 protein mesh-like [Aphis gossypii]	sp|H9JIQ1|MESH_BOMMO	116.7	9.8e-25	sp|H9JIQ1|MESH_BOMMO Protein mesh OS=Bombyx mori OX=7091 PE=1 SV=1	7302020	112.1	3.6e-24	KOG4291	Mucin/alpha-tectorin	--	--	--	--	--
Unigene0001103	--	--	--	--	--	--	--	--	--	--	--	--	--	--	--	--	--	--
Unigene0001104	TRY74672.1	80.9	1.8e-12	TRY74672.1 hypothetical protein TCAL_00737 [Tigriopus californicus]	sp|Q9H1I8|ASCC2_HUMAN	69.3	8.2e-11	sp|Q9H1I8|ASCC2_HUMAN Activating signal cointegrator 1 complex subunit 2 OS=Homo sapiens OX=9606 GN=ASCC2 PE=1 SV=3	Hs20270253	69.3	1.2e-11	KOG4501	Transcription coactivator complex, P100 component	K18667//ASCC2; activating signal cointegrator complex subunit 2	9.8e-13	79.3	npr:108786271	--
Unigene0001105	XP_026817198.1	627.1	1.7e-176	XP_026817198.1 BRCA1-associated RING domain protein 1-like [Rhopalosiphum maidis]	--	--	--	--	--	--	--	--	--	K10683//BARD1; BRCA1-associated RING domain protein 1	3.1e-177	627.1	rmd:113556447	ko03440//Homologous recombination//Replication and repair//Genetic Information Processing
Unigene0001106	XP_026817198.1	430.6	6.8e-118	XP_026817198.1 BRCA1-associated RING domain protein 1-like [Rhopalosiphum maidis]	sp|Q9QZH2|BARD1_RAT	84	2.3e-15	sp|Q9QZH2|BARD1_RAT BRCA1-associated RING domain protein 1 OS=Rattus norvegicus OX=10116 GN=Bard1 PE=2 SV=1	Hs4557349_3	81.3	2.3e-15	KOG4362	Transcriptional regulator BRCA1	K10683//BARD1; BRCA1-associated RING domain protein 1	1.2e-118	430.6	rmd:113556447	ko03440//Homologous recombination//Replication and repair//Genetic Information Processing
Unigene0001107	XP_002769369.1	104	3.5e-19	XP_002769369.1 phosphatidylinositol/phosphatidylcholine transfer protein, putative [Perkinsus marinus ATCC 50983]	sp|P45816|SEC14_YARLI	112.8	1.1e-23	sp|P45816|SEC14_YARLI SEC14 cytosolic factor OS=Yarrowia lipolytica (strain CLIB 122 / E 150) OX=284591 GN=SEC14 PE=3 SV=2	SPAC3H8.10	109	2.4e-23	KOG1471	Phosphatidylinositol transfer protein SEC14 and related proteins	--	--	--	--	--
Unigene0001108	--	--	--	--	--	--	--	--	--	--	--	--	--	--	--	--	--	--
Unigene0001109	--	--	--	--	--	--	--	--	--	--	--	--	--	--	--	--	--	--
Unigene0001110	--	--	--	--	--	--	--	--	--	--	--	--	--	--	--	--	--	--
Unigene0001111	--	--	--	--	--	--	--	--	--	--	--	--	--	--	--	--	--	--
Unigene0001112	--	--	--	--	--	--	--	--	--	--	--	--	--	--	--	--	--	--
Unigene0001113	--	--	--	--	--	--	--	--	--	--	--	--	--	--	--	--	--	--
Unigene0001114	XP_022081744.1	332.4	4e-88	XP_022081744.1 2-oxoisovalerate dehydrogenase subunit beta, mitochondrial-like isoform X2 [Acanthaster planci]	sp|P21839|ODBB_BOVIN	314.3	1.7e-84	sp|P21839|ODBB_BOVIN 2-oxoisovalerate dehydrogenase subunit beta, mitochondrial OS=Bos taurus OX=9913 GN=BCKDHB PE=1 SV=2	Hs4557353	308.1	1.8e-83	KOG0525	Branched chain alpha-keto acid dehydrogenase E1, beta subunit	K00167//BCKDHB; 2-oxoisovalerate dehydrogenase E1 component beta subunit [EC:1.2.4.4]	7.4e-89	332.4	aplc:110974428	;ko00640//Propanoate metabolism//Carbohydrate metabolism//Metabolism
Unigene0001115	XP_015608072.1	94.7	4.1e-17	XP_015608072.1 2-oxoisovalerate dehydrogenase subunit beta, mitochondrial isoform X1 [Cephus cinctus]	sp|Q55FN7|ODBB_DICDI	85.1	4.8e-16	sp|Q55FN7|ODBB_DICDI 2-oxoisovalerate dehydrogenase subunit beta, mitochondrial OS=Dictyostelium discoideum OX=44689 GN=bkdB PE=3 SV=1	At1g55510	77	2e-14	KOG0525	Branched chain alpha-keto acid dehydrogenase E1, beta subunit	K00167//BCKDHB; 2-oxoisovalerate dehydrogenase E1 component beta subunit [EC:1.2.4.4]	3.1e-16	89.4	pvm:113826872	;ko00640//Propanoate metabolism//Carbohydrate metabolism//Metabolism
Unigene0001116	XP_029189324.1	369	1.1e-98	XP_029189324.1 CCAAT/enhancer-binding protein zeta-like isoform X1 [Acropora millepora]	sp|G0SEQ5|NOC1_CHATD	785.4	7.5e-226	sp|G0SEQ5|NOC1_CHATD Ribosome biogenesis protein NOC1 OS=Chaetomium thermophilum (strain DSM 1495 / CBS 144.50 / IMI 039719) OX=759272 GN=NOC1 PE=3 SV=2	SPAC4F10.09c	435.3	2.9e-121	KOG2038	CAATT-binding transcription factor/60S ribosomal subunit biogenesis protein	K14832//MAK21; ribosome biogenesis protein MAK21	2.1e-99	369	amil:114956388	--
Unigene0001117	--	--	--	--	--	--	--	--	--	--	--	--	--	--	--	--	--	--
Unigene0001118	XP_026812072.1	1207.6	0	XP_026812072.1 transcriptional protein SWT1-like isoform X2 [Rhopalosiphum maidis]	--	--	--	--	--	--	--	--	--	--	--	--	--	--
Unigene0001119	--	--	--	--	--	--	--	--	--	--	--	--	--	--	--	--	--	--
Unigene0001120	XP_026818211.1	2818.5	0	XP_026818211.1 neither inactivation nor afterpotential protein C [Rhopalosiphum maidis]	sp|P10676|NINAC_DROME	907.1	2.7e-262	sp|P10676|NINAC_DROME Neither inactivation nor afterpotential protein C OS=Drosophila melanogaster OX=7227 GN=ninaC PE=1 SV=2	7297240_2	620.5	7.5e-177	KOG4229	Myosin VII, myosin IXB and related myosins	K08834//MYO3; myosin III [EC:2.7.11.1]	0	2818.5	rmd:113557099	ko04745//Phototransduction - fly//Sensory system//Organismal Systems
Unigene0001121	XP_025198834.1	279.3	2.1e-72	XP_025198834.1 slit homolog 2 protein-like [Melanaphis sacchari]	--	--	--	--	--	--	--	--	--	--	--	--	--	--
Unigene0001122	XP_026806609.1	718.4	3.6e-204	XP_026806609.1 actin-related protein 10 [Rhopalosiphum maidis]	sp|Q9NZ32|ARP10_HUMAN	267.7	2.5e-70	sp|Q9NZ32|ARP10_HUMAN Actin-related protein 10 OS=Homo sapiens OX=9606 GN=ACTR10 PE=1 SV=1	Hs8923712	267.7	3.8e-71	KOG0676	Actin and related proteins	K16576//ACTR10; actin-related protein 10	6.6e-205	718.4	rmd:113549484	ko05016//Huntington disease//Neurodegenerative diseases//Human Diseases
Unigene0001123	BAH71948.1	161.4	2.7e-37	BAH71948.1 ACYPI003239 [Acyrthosiphon pisum]	--	--	--	--	7293622	50.1	2e-06	KOG0676	Actin and related proteins	K16576//ACTR10; actin-related protein 10	5e-38	161.4	api:100162059	ko05016//Huntington disease//Neurodegenerative diseases//Human Diseases
Unigene0001124	--	--	--	--	--	--	--	--	--	--	--	--	--	--	--	--	--	--
Unigene0001125	--	--	--	--	--	--	--	--	--	--	--	--	--	--	--	--	--	--
Unigene0001126	--	--	--	--	--	--	--	--	--	--	--	--	--	--	--	--	--	--
Unigene0001127	--	--	--	--	--	--	--	--	--	--	--	--	--	--	--	--	--	--
Unigene0001128	XP_026818100.1	102.4	8.5e-19	XP_026818100.1 protein abrupt-like isoform X2 [Rhopalosiphum maidis]	--	--	--	--	--	--	--	--	--	--	--	--	--	--
Unigene0001129	--	--	--	--	--	--	--	--	--	--	--	--	--	--	--	--	--	--
Unigene0001130	--	--	--	--	--	--	--	--	--	--	--	--	--	--	--	--	--	--
Unigene0001131	NP_001155691.1	165.6	3.5e-38	NP_001155691.1 glutaredoxin-related protein 5, mitochondrial [Acyrthosiphon pisum]	sp|Q6PBM1|GLRX5_DANRE	53.9	2.2e-06	sp|Q6PBM1|GLRX5_DANRE Glutaredoxin-related protein 5, mitochondrial OS=Danio rerio OX=7955 GN=glrx5 PE=2 SV=1	7293005_2	70.9	2.6e-12	KOG0911	Glutaredoxin-related protein	K07390//grxD; monothiol glutaredoxin	6.4e-39	165.6	api:100166201	--
Unigene0001132	XP_026809102.1	280.4	1.6e-72	XP_026809102.1 uncharacterized protein LOC113551196 [Rhopalosiphum maidis]	sp|Q86SX6|GLRX5_HUMAN	129.8	5.3e-29	sp|Q86SX6|GLRX5_HUMAN Glutaredoxin-related protein 5, mitochondrial OS=Homo sapiens OX=9606 GN=GLRX5 PE=1 SV=2	7293005_2	146	1.1e-34	KOG0911	Glutaredoxin-related protein	K07390//grxD; monothiol glutaredoxin	3e-73	280.4	rmd:113551196	--
Unigene0001133	KAF0759627.1	163.7	2.3e-37	KAF0759627.1 cuticle protein 8-like [Aphis craccivora]	--	--	--	--	--	--	--	--	--	--	--	--	--	--
Unigene0001134	--	--	--	--	--	--	--	--	--	--	--	--	--	--	--	--	--	--
Unigene0001135	--	--	--	--	--	--	--	--	--	--	--	--	--	--	--	--	--	--
Unigene0001136	--	--	--	--	--	--	--	--	--	--	--	--	--	--	--	--	--	--
Unigene0001137	--	--	--	--	--	--	--	--	--	--	--	--	--	--	--	--	--	--
Unigene0001138	XP_022179659.1	485	5e-134	XP_022179659.1 uncharacterized protein LOC111040178 [Myzus persicae]	sp|Q9VBV3|TAKT_DROME	122.5	9.7e-27	sp|Q9VBV3|TAKT_DROME Protein takeout OS=Drosophila melanogaster OX=7227 GN=to PE=2 SV=1	--	--	--	--	--	--	--	--	--	--
Unigene0001139	NP_001191952.1	516.5	1.3e-143	NP_001191952.1 takeout-like [Acyrthosiphon pisum]	sp|Q9VBV3|TAKT_DROME	122.5	8e-27	sp|Q9VBV3|TAKT_DROME Protein takeout OS=Drosophila melanogaster OX=7227 GN=to PE=2 SV=1	--	--	--	--	--	--	--	--	--	--
Unigene0001140	--	--	--	--	--	--	--	--	--	--	--	--	--	--	--	--	--	--
Unigene0001141	NP_001074647.1	914.1	4.5e-263	NP_001074647.1 adhesion G protein-coupled receptor F5 isoform 1 precursor [Mus musculus]	sp|G5E8Q8|AGRF5_MOUSE	914.1	6.7e-265	sp|G5E8Q8|AGRF5_MOUSE Adhesion G protein-coupled receptor F5 OS=Mus musculus OX=10090 GN=Adgrf5 PE=1 SV=1	Hs20555032	723.8	1.9e-208	KOG4193	G protein-coupled receptors	K08458//ADGRF5; adhesion G-protein coupled receptor F5	8.2e-264	914.1	mmu:224792	--
Unigene0001142	NP_001074647.1	243.8	7e-62	NP_001074647.1 adhesion G protein-coupled receptor F5 isoform 1 precursor [Mus musculus]	sp|G5E8Q8|AGRF5_MOUSE	243.8	1e-63	sp|G5E8Q8|AGRF5_MOUSE Adhesion G protein-coupled receptor F5 OS=Mus musculus OX=10090 GN=Adgrf5 PE=1 SV=1	Hs20555032	169.5	3.7e-42	KOG4193	G protein-coupled receptors	K08458//ADGRF5; adhesion G-protein coupled receptor F5	1.3e-62	243.8	mmu:224792	--
Unigene0001143	--	--	--	--	--	--	--	--	--	--	--	--	--	--	--	--	--	--
Unigene0001144	--	--	--	--	--	--	--	--	--	--	--	--	--	--	--	--	--	--
Unigene0001145	--	--	--	--	--	--	--	--	At2g28360	127.9	7.1e-30	KOG2073	SAP family cell cycle dependent phosphatase-associated protein	--	--	--	--	--
Unigene0001146	VVC38973.1	73.6	2.2e-10	VVC38973.1 Survival protein SurE-like phosphatase/nucleotidase, partial [Cinara cedri]	sp|P30887|PHO2_YARLI	161.8	9.2e-39	sp|P30887|PHO2_YARLI Acid phosphatase OS=Yarrowia lipolytica (strain CLIB 122 / E 150) OX=284591 GN=PHO2 PE=3 SV=2	--	--	--	--	--	--	--	--	--	--
Unigene0001147	--	--	--	--	--	--	--	--	--	--	--	--	--	--	--	--	--	--
Unigene0001148	XP_004995685.1	101.7	2.5e-19	XP_004995685.1 ABC transporter [Salpingoeca rosetta]	sp|Q94A18|AB29G_ARATH	143.3	1.1e-33	sp|Q94A18|AB29G_ARATH ABC transporter G family member 29 OS=Arabidopsis thaliana OX=3702 GN=ABCG29 PE=2 SV=2	At3g16340	143.3	1.7e-34	KOG0065	Pleiotropic drug resistance proteins (PDR1-15), ABC superfamily	K05680//ABCG4; ATP-binding cassette, subfamily G (WHITE), member 4	6.9e-16	87.8	cqu:CpipJ_CPIJ007889	ko02010//ABC transporters//Membrane transport//Environmental Information Processing
Unigene0001149	--	--	--	--	sp|Q01631|CYAA_NEUCR	142.1	5.9e-33	sp|Q01631|CYAA_NEUCR Adenylate cyclase OS=Neurospora crassa (strain ATCC 24698 / 74-OR23-1A / CBS 708.71 / DSM 1257 / FGSC 987) OX=367110 GN=cr-1 PE=1 SV=2	--	--	--	--	--	--	--	--	--	--
Unigene0001150	XP_009492698.1	153.7	8.4e-35	XP_009492698.1 hypothetical protein H696_00547 [Fonticula alba]	sp|Q01513|CYAA_PODAS	186.8	1.3e-46	sp|Q01513|CYAA_PODAS Adenylate cyclase OS=Podospora anserina OX=2587412 PE=3 SV=1	YJL005w_2	151	1.2e-36	KOG0618	Serine/threonine phosphatase 2C containing leucine-rich repeats, similar to SCN circadian oscillatory protein (SCOP)	--	--	--	--	--
Unigene0001151	--	--	--	--	sp|Q01513|CYAA_PODAS	341.3	1.2e-92	sp|Q01513|CYAA_PODAS Adenylate cyclase OS=Podospora anserina OX=2587412 PE=3 SV=1	YJL005w_2	168.3	2.1e-41	KOG0618	Serine/threonine phosphatase 2C containing leucine-rich repeats, similar to SCN circadian oscillatory protein (SCOP)	--	--	--	--	--
Unigene0001152	XP_015510081.1	76.6	1.7e-11	XP_015510081.1 PREDICTED: flocculation protein FLO11-like [Neodiprion lecontei]	sp|Q01513|CYAA_PODAS	214.2	1e-54	sp|Q01513|CYAA_PODAS Adenylate cyclase OS=Podospora anserina OX=2587412 PE=3 SV=1	YJL005w_2	121.7	1e-27	KOG0618	Serine/threonine phosphatase 2C containing leucine-rich repeats, similar to SCN circadian oscillatory protein (SCOP)	K17500//ILKAP; integrin-linked kinase-associated serine/threonine phosphatase 2C [EC:3.1.3.16]	4.1e-12	76.3	hmg:100206754	--
Unigene0001153	--	--	--	--	--	--	--	--	--	--	--	--	--	--	--	--	--	--
Unigene0001154	XP_009492698.1	90.5	5.5e-16	XP_009492698.1 hypothetical protein H696_00547 [Fonticula alba]	sp|Q01631|CYAA_NEUCR	110.2	1e-23	sp|Q01631|CYAA_NEUCR Adenylate cyclase OS=Neurospora crassa (strain ATCC 24698 / 74-OR23-1A / CBS 708.71 / DSM 1257 / FGSC 987) OX=367110 GN=cr-1 PE=1 SV=2	YJL005w_2	98.6	4.5e-21	KOG0618	Serine/threonine phosphatase 2C containing leucine-rich repeats, similar to SCN circadian oscillatory protein (SCOP)	--	--	--	--	--
Unigene0001155	--	--	--	--	sp|Q8VZW3|CFI3_ARATH	278.1	8.5e-74	sp|Q8VZW3|CFI3_ARATH Probable chalcone--flavonone isomerase 3 OS=Arabidopsis thaliana OX=3702 GN=CHI3 PE=1 SV=1	--	--	--	--	--	--	--	--	--	--
Unigene0001156	--	--	--	--	--	--	--	--	--	--	--	--	--	--	--	--	--	--
Unigene0001157	--	--	--	--	--	--	--	--	--	--	--	--	--	--	--	--	--	--
Unigene0001158	--	--	--	--	--	--	--	--	--	--	--	--	--	--	--	--	--	--
Unigene0001159	XP_029344791.1	146.4	3.6e-32	XP_029344791.1 uncharacterized protein LOC100166601 isoform X1 [Acyrthosiphon pisum]	--	--	--	--	--	--	--	--	--	--	--	--	--	--
Unigene0001160	XP_021190288.1	108.2	5.9e-21	XP_021190288.1 nuclear pore complex protein DDB_G0274915-like isoform X2 [Helicoverpa armigera]	--	--	--	--	--	--	--	--	--	--	--	--	--	--
Unigene0001161	--	--	--	--	--	--	--	--	--	--	--	--	--	--	--	--	--	--
Unigene0001162	XP_026815847.1	345.9	1.7e-92	XP_026815847.1 protein unc-80 homolog isoform X1 [Rhopalosiphum maidis]	sp|Q9VB11|UNC80_DROME	66.6	3e-10	sp|Q9VB11|UNC80_DROME Protein unc-80 homolog OS=Drosophila melanogaster OX=7227 GN=unc80 PE=1 SV=5	--	--	--	--	--	K24015//UNC80; protein unc-80	3.2e-93	345.9	rmd:113555598	--
Unigene0001163	XP_026815847.1	692.6	1.5e-196	XP_026815847.1 protein unc-80 homolog isoform X1 [Rhopalosiphum maidis]	sp|Q9VB11|UNC80_DROME	149.1	9.3e-35	sp|Q9VB11|UNC80_DROME Protein unc-80 homolog OS=Drosophila melanogaster OX=7227 GN=unc80 PE=1 SV=5	--	--	--	--	--	K24015//UNC80; protein unc-80	2.8e-197	692.6	rmd:113555598	--
Unigene0001164	XP_027846543.1	214.5	3.9e-53	XP_027846543.1 protein unc-80 homolog isoform X2 [Aphis gossypii]	--	--	--	--	--	--	--	--	--	K24015//UNC80; protein unc-80	7.2e-54	214.5	ags:114126736	--
Unigene0001165	XP_026815847.1	211.1	4e-52	XP_026815847.1 protein unc-80 homolog isoform X1 [Rhopalosiphum maidis]	--	--	--	--	--	--	--	--	--	K24015//UNC80; protein unc-80	7.4e-53	211.1	rmd:113555598	--
Unigene0001166	XP_026815847.1	309.3	1.6e-81	XP_026815847.1 protein unc-80 homolog isoform X1 [Rhopalosiphum maidis]	sp|Q9VB11|UNC80_DROME	107.1	1.9e-22	sp|Q9VB11|UNC80_DROME Protein unc-80 homolog OS=Drosophila melanogaster OX=7227 GN=unc80 PE=1 SV=5	--	--	--	--	--	K24015//UNC80; protein unc-80	3e-82	309.3	rmd:113555598	--
Unigene0001167	XP_026815847.1	616.7	9.7e-174	XP_026815847.1 protein unc-80 homolog isoform X1 [Rhopalosiphum maidis]	sp|Q9VB11|UNC80_DROME	243.4	3.3e-63	sp|Q9VB11|UNC80_DROME Protein unc-80 homolog OS=Drosophila melanogaster OX=7227 GN=unc80 PE=1 SV=5	--	--	--	--	--	K24015//UNC80; protein unc-80	1.8e-174	616.7	rmd:113555598	--
Unigene0001168	XP_026809235.1	315.1	4.6e-83	XP_026809235.1 transcription initiation factor TFIID subunit 3-like [Rhopalosiphum maidis]	sp|Q5VWG9|TAF3_HUMAN	101.3	1.5e-20	sp|Q5VWG9|TAF3_HUMAN Transcription initiation factor TFIID subunit 3 OS=Homo sapiens OX=9606 GN=TAF3 PE=1 SV=1	7304310_2	101.7	1.8e-21	KOG1973	Chromatin remodeling protein, contains PHD Zn-finger	K14650//TAF3; transcription initiation factor TFIID subunit 3	8.4e-84	315.1	rmd:113551277	ko03022//Basal transcription factors//Transcription//Genetic Information Processing
Unigene0001169	--	--	--	--	--	--	--	--	--	--	--	--	--	--	--	--	--	--
Unigene0001170	--	--	--	--	--	--	--	--	--	--	--	--	--	--	--	--	--	--
Unigene0001171	KRX80884.1	126.7	7.6e-27	KRX80884.1 putative spastin -like protein spas-1, partial [Trichinella patagoniensis]	sp|Q6NW58|SPAST_DANRE	79.3	2.1e-14	sp|Q6NW58|SPAST_DANRE Spastin OS=Danio rerio OX=7955 GN=spast PE=2 SV=2	At4g02470	144.8	6e-35	KOG0737	AAA+-type ATPase	K13254//SPAST; spastin [EC:5.6.1.1]	5.5e-16	88.2	atd:109597166	--
Unigene0001172	PRP76288.1	217.6	5.5e-54	PRP76288.1 hypothetical protein PROFUN_07810 [Planoprotostelium fungivorum]	sp|P28737|MSP1_YEAST	142.9	2.6e-33	sp|P28737|MSP1_YEAST Protein MSP1 OS=Saccharomyces cerevisiae (strain ATCC 204508 / S288c) OX=559292 GN=MSP1 PE=1 SV=2	At4g24850	238	8.8e-63	KOG0737	AAA+-type ATPase	K22530//ATAD1; ATPase family AAA domain-containing protein 1 [EC:3.6.1.-]	3.7e-33	146	clec:106665109	--
Unigene0001173	--	--	--	--	--	--	--	--	--	--	--	--	--	--	--	--	--	--
Unigene0001174	--	--	--	--	--	--	--	--	--	--	--	--	--	--	--	--	--	--
Unigene0001175	XP_026808810.1	1481.8	0	XP_026808810.1 laccase-2-like [Rhopalosiphum maidis]	sp|P06811|LAC1_NEUCR	206.1	1.7e-51	sp|P06811|LAC1_NEUCR Laccase OS=Neurospora crassa (strain ATCC 24698 / 74-OR23-1A / CBS 708.71 / DSM 1257 / FGSC 987) OX=367110 GN=lacc PE=1 SV=3	7297515	668.7	1.4e-191	KOG1263	Multicopper oxidases	--	--	--	--	--
Unigene0001176	XP_026808596.1	579.3	3.6e-162	XP_026808596.1 protein kinase shaggy-like [Rhopalosiphum maidis]	sp|P18431|SGG_DROME	214.5	3.4e-54	sp|P18431|SGG_DROME Protein kinase shaggy OS=Drosophila melanogaster OX=7227 GN=sgg PE=1 SV=3	7290342	214.5	5.2e-55	KOG0658	Glycogen synthase kinase-3	--	--	--	--	--
Unigene0001177	XP_026823403.1	741.5	5.6e-211	XP_026823403.1 pre-mRNA 3'-end-processing factor FIP1 [Rhopalosiphum maidis]	sp|Q5XJD3|FIP1_DANRE	92	2.6e-17	sp|Q5XJD3|FIP1_DANRE Pre-mRNA 3'-end-processing factor FIP1 OS=Danio rerio OX=7955 GN=fip1l1 PE=1 SV=1	7296845_1	131.3	5.9e-30	KOG1049	Polyadenylation factor I complex, subunit FIP1	K14405//FIP1L1; pre-mRNA 3'-end-processing factor FIP1	1e-211	741.5	rmd:113561278	ko03015//mRNA surveillance pathway//Translation//Genetic Information Processing
Unigene0001178	--	--	--	--	--	--	--	--	--	--	--	--	--	--	--	--	--	--
Unigene0001179	SPQ98132.1	117.5	4.8e-24	SPQ98132.1 unnamed protein product [Plasmodiophora brassicae]	sp|Q8LSN3|FYPP_PEA	169.1	2.1e-41	sp|Q8LSN3|FYPP_PEA Phytochrome-associated serine/threonine-protein phosphatase OS=Pisum sativum OX=3888 GN=FYPP PE=1 SV=1	At1g50370	166.8	1.5e-41	KOG0373	Serine/threonine specific protein phosphatase involved in cell cycle control, PP2A-related	K15498//PPP6C; serine/threonine-protein phosphatase 6 catalytic subunit [EC:3.1.3.16]	6.3e-23	111.3	spu:586442	--
Unigene0001180	XP_026823298.1	1204.5	0	XP_026823298.1 SET and MYND domain-containing protein 4-like [Rhopalosiphum maidis]	sp|Q8BTK5|SMYD4_MOUSE	138.7	2.5e-31	sp|Q8BTK5|SMYD4_MOUSE SET and MYND domain-containing protein 4 OS=Mus musculus OX=10090 GN=Smyd4 PE=2 SV=2	7303593	108.6	4.2e-23	KOG2084	Predicted histone tail methylase containing SET domain	--	--	--	--	--
Unigene0001181	--	--	--	--	--	--	--	--	--	--	--	--	--	--	--	--	--	--
Unigene0001182	--	--	--	--	sp|G0S4T0|NU192_CHATD	166.4	3.2e-40	sp|G0S4T0|NU192_CHATD Nucleoporin NUP192 OS=Chaetomium thermophilum (strain DSM 1495 / CBS 144.50 / IMI 039719) OX=759272 GN=NUP192 PE=1 SV=1	--	--	--	--	--	--	--	--	--	--
Unigene0001183	--	--	--	--	sp|G0S4T0|NU192_CHATD	75.9	4.7e-13	sp|G0S4T0|NU192_CHATD Nucleoporin NUP192 OS=Chaetomium thermophilum (strain DSM 1495 / CBS 144.50 / IMI 039719) OX=759272 GN=NUP192 PE=1 SV=1	--	--	--	--	--	--	--	--	--	--
Unigene0001184	--	--	--	--	sp|G0S4T0|NU192_CHATD	169.5	3.2e-41	sp|G0S4T0|NU192_CHATD Nucleoporin NUP192 OS=Chaetomium thermophilum (strain DSM 1495 / CBS 144.50 / IMI 039719) OX=759272 GN=NUP192 PE=1 SV=1	--	--	--	--	--	--	--	--	--	--
Unigene0001185	--	--	--	--	--	--	--	--	--	--	--	--	--	--	--	--	--	--
Unigene0001186	--	--	--	--	--	--	--	--	--	--	--	--	--	--	--	--	--	--
Unigene0001187	--	--	--	--	--	--	--	--	--	--	--	--	--	--	--	--	--	--
Unigene0001188	--	--	--	--	--	--	--	--	--	--	--	--	--	--	--	--	--	--
Unigene0001189	XP_003289730.1	132.1	1.1e-27	XP_003289730.1 hypothetical protein DICPUDRAFT_88644 [Dictyostelium purpureum]	sp|G3XMC9|AZAK_ASPNA	315.8	7.9e-85	sp|G3XMC9|AZAK_ASPNA Efflux pump azaK OS=Aspergillus niger (strain ATCC 1015 / CBS 113.46 / FGSC A1144 / LSHB Ac4 / NCTC 3858a / NRRL 328 / USDA 3528.7) OX=380704 GN=azaK PE=2 SV=1	At3g43790	126.3	1.3e-28	KOG2615	Permease of the major facilitator superfamily	--	--	--	--	--
Unigene0001190	--	--	--	--	--	--	--	--	--	--	--	--	--	--	--	--	--	--
Unigene0001191	XP_001949630.2	3873.9	0	XP_001949630.2 fatty acid synthase [Acyrthosiphon pisum]	sp|P12276|FAS_CHICK	1244.6	0	sp|P12276|FAS_CHICK Fatty acid synthase OS=Gallus gallus OX=9031 GN=FASN PE=1 SV=5	7295848	1434.5	0	KOG1202	Animal-type fatty acid synthase and related proteins	K00665//FASN; fatty acid synthase, animal type [EC:2.3.1.85]	0	3873.9	api:100160920	;ko00061//Fatty acid biosynthesis//Lipid metabolism//Metabolism
Unigene0001192	XP_022165841.1	849.4	5.7e-243	XP_022165841.1 DNA-binding protein Ewg-like isoform X5 [Myzus persicae]	sp|Q24312|EWG_DROME	372.1	4e-101	sp|Q24312|EWG_DROME DNA-binding protein Ewg OS=Drosophila melanogaster OX=7227 GN=ewg PE=2 SV=2	7290753	255	1.1e-66	KOG4061	DMQ mono-oxygenase/Ubiquinone biosynthesis protein COQ7/CLK-1/CAT5	K11831//NRF1; nuclear respiratory factor 1	2.1e-239	835.1	rmd:113557845	;ko04371//Apelin signaling pathway//Signal transduction//Environmental Information Processing
Unigene0001193	XP_022165839.1	174.9	2.4e-41	XP_022165839.1 DNA-binding protein Ewg-like isoform X3 [Myzus persicae]	sp|Q24312|EWG_DROME	139.8	1.3e-32	sp|Q24312|EWG_DROME DNA-binding protein Ewg OS=Drosophila melanogaster OX=7227 GN=ewg PE=2 SV=2	--	--	--	--	--	K11831//NRF1; nuclear respiratory factor 1	4.4e-42	174.9	api:100166735	;ko04371//Apelin signaling pathway//Signal transduction//Environmental Information Processing
Unigene0001194	--	--	--	--	sp|Q9SKU1|CLC1_ARATH	233	4.3e-60	sp|Q9SKU1|CLC1_ARATH Clathrin light chain 1 OS=Arabidopsis thaliana OX=3702 GN=At2g20760 PE=2 SV=1	--	--	--	--	--	--	--	--	--	--
Unigene0001195	XP_028044493.1	1023.5	9.5e-296	XP_028044493.1 uncharacterized protein LOC113550224 [Rhopalosiphum maidis]	--	--	--	--	7292995	437.2	6.5e-122	KOG2816	Predicted transporter ADD1 (major facilitator superfamily)	K20840//SLC46A3; MFS transporter, PCFT/HCP family, solute carrier family 46, member 3	1.7e-296	1023.5	rmd:113550224	--
Unigene0001196	NP_001156609.1	135.2	2.4e-29	NP_001156609.1 solute carrier family 46 member 3-like [Acyrthosiphon pisum]	--	--	--	--	7292995	55.8	4.1e-08	KOG2816	Predicted transporter ADD1 (major facilitator superfamily)	K20840//SLC46A3; MFS transporter, PCFT/HCP family, solute carrier family 46, member 3	4.4e-30	135.2	api:100161286	--
Unigene0001197	NP_001156609.1	167.2	6e-39	NP_001156609.1 solute carrier family 46 member 3-like [Acyrthosiphon pisum]	--	--	--	--	7292995	49.3	4.1e-06	KOG2816	Predicted transporter ADD1 (major facilitator superfamily)	K20840//SLC46A3; MFS transporter, PCFT/HCP family, solute carrier family 46, member 3	1.1e-39	167.2	api:100161286	--
Unigene0001198	NP_001156609.1	134.4	3.2e-29	NP_001156609.1 solute carrier family 46 member 3-like [Acyrthosiphon pisum]	--	--	--	--	--	--	--	--	--	K20840//SLC46A3; MFS transporter, PCFT/HCP family, solute carrier family 46, member 3	5.9e-30	134.4	api:100161286	--
Unigene0001199	XP_003245330.1	192.6	1.6e-46	XP_003245330.1 mucin-5AC [Acyrthosiphon pisum]	--	--	--	--	--	--	--	--	--	--	--	--	--	--
Unigene0001200	XP_008184345.1	308.5	2.9e-81	XP_008184345.1 protein lap4 isoform X3 [Acyrthosiphon pisum]	sp|Q7KRY7|LAP4_DROME	144.1	1.4e-33	sp|Q7KRY7|LAP4_DROME Protein lap4 OS=Drosophila melanogaster OX=7227 GN=scrib PE=1 SV=1	Hs18141297	100.5	2.7e-21	KOG0619	FOG: Leucine rich repeat	K16175//SCRIB; protein scribble	5.3e-82	308.5	api:100163623	;ko04391//Hippo signaling pathway -fly//Signal transduction//Environmental Information Processing
Unigene0001201	XP_022161284.1	190.7	5.3e-46	XP_022161284.1 protein lap4 isoform X5 [Myzus persicae]	sp|Q7KRY7|LAP4_DROME	53.5	1.5e-06	sp|Q7KRY7|LAP4_DROME Protein lap4 OS=Drosophila melanogaster OX=7227 GN=scrib PE=1 SV=1	--	--	--	--	--	K16175//SCRIB; protein scribble	1.1e-45	187.2	dnx:107173718	;ko04391//Hippo signaling pathway -fly//Signal transduction//Environmental Information Processing
Unigene0001202	XP_001947665.2	134.4	1.2e-28	XP_001947665.2 proteoglycan 4 [Acyrthosiphon pisum]	--	--	--	--	--	--	--	--	--	--	--	--	--	--
Unigene0001203	XP_022167254.1	165.2	2.7e-38	XP_022167254.1 cell wall integrity and stress response component 4-like [Myzus persicae]	--	--	--	--	--	--	--	--	--	--	--	--	--	--
Unigene0001204	--	--	--	--	--	--	--	--	--	--	--	--	--	--	--	--	--	--
Unigene0001205	XP_027853314.1	229.2	8.5e-57	XP_027853314.1 transmembrane protein 9 [Aphis gossypii]	sp|Q9VNA4|Y1161_DROME	64.7	4.1e-09	sp|Q9VNA4|Y1161_DROME Uncharacterized protein CG1161 OS=Drosophila melanogaster OX=7227 GN=CG1161 PE=3 SV=1	7296764	64.7	6.2e-10	KOG4007	Uncharacterized conserved protein	--	--	--	--	--
Unigene0001206	--	--	--	--	sp|Q940Q8|IX10L_ARATH	181	5.4e-45	sp|Q940Q8|IX10L_ARATH Probable beta-1,4-xylosyltransferase IRX10L OS=Arabidopsis thaliana OX=3702 GN=IRX10L PE=2 SV=1	At5g61840	181	8.2e-46	KOG1021	Acetylglucosaminyltransferase EXT1/exostosin 1	--	--	--	--	--
Unigene0001207	--	--	--	--	sp|Q940Q8|IX10L_ARATH	231.9	3.5e-60	sp|Q940Q8|IX10L_ARATH Probable beta-1,4-xylosyltransferase IRX10L OS=Arabidopsis thaliana OX=3702 GN=IRX10L PE=2 SV=1	At5g61840	223.8	1.4e-58	KOG1021	Acetylglucosaminyltransferase EXT1/exostosin 1	--	--	--	--	--
Unigene0001208	XP_001949126.1	482.6	2.3e-133	XP_001949126.1 uncharacterized protein LOC100167413 [Acyrthosiphon pisum]	--	--	--	--	--	--	--	--	--	--	--	--	--	--
Unigene0001209	XP_026823252.1	453.8	1.6e-124	XP_026823252.1 uncharacterized protein LOC113561179 [Rhopalosiphum maidis]	--	--	--	--	--	--	--	--	--	--	--	--	--	--
Unigene0001210	--	--	--	--	--	--	--	--	--	--	--	--	--	--	--	--	--	--
Unigene0001211	XP_001944878.1	201.1	7.1e-49	XP_001944878.1 uncharacterized protein LOC100158946 [Acyrthosiphon pisum]	--	--	--	--	--	--	--	--	--	--	--	--	--	--
Unigene0001212	XP_026817413.1	922.9	1.3e-265	XP_026817413.1 uncharacterized protein LOC113556578 [Rhopalosiphum maidis]	--	--	--	--	--	--	--	--	--	--	--	--	--	--
Unigene0001213	XP_001944878.1	570.9	6.7e-160	XP_001944878.1 uncharacterized protein LOC100158946 [Acyrthosiphon pisum]	--	--	--	--	--	--	--	--	--	--	--	--	--	--
Unigene0001214	--	--	--	--	--	--	--	--	--	--	--	--	--	--	--	--	--	--
Unigene0001215	--	--	--	--	--	--	--	--	--	--	--	--	--	--	--	--	--	--
Unigene0001216	--	--	--	--	--	--	--	--	--	--	--	--	--	--	--	--	--	--
Unigene0001217	--	--	--	--	--	--	--	--	--	--	--	--	--	--	--	--	--	--
Unigene0001218	--	--	--	--	--	--	--	--	--	--	--	--	--	--	--	--	--	--
Unigene0001219	--	--	--	--	--	--	--	--	--	--	--	--	--	--	--	--	--	--
Unigene0001220	EDL14339.1	417.5	7.5e-114	EDL14339.1 mCG13479, isoform CRA_a [Mus musculus]	sp|P14148|RL7_MOUSE	417.5	1.1e-115	sp|P14148|RL7_MOUSE 60S ribosomal protein L7 OS=Mus musculus OX=10090 GN=Rpl7 PE=1 SV=2	Hs15431301	392.1	7.5e-109	KOG3184	60S ribosomal protein L7	K02937//RP-L7e; large subunit ribosomal protein L7e	1.4e-114	417.5	mmu:19989	ko03010//Ribosome//Translation//Genetic Information Processing
Unigene0001221	XP_026975167.1	129.8	7.8e-28	XP_026975167.1 60S ribosomal protein L7 [Lagenorhynchus obliquidens]	sp|P14148|RL7_MOUSE	122.9	1.4e-27	sp|P14148|RL7_MOUSE 60S ribosomal protein L7 OS=Mus musculus OX=10090 GN=Rpl7 PE=1 SV=2	Hs20555640	120.2	1.4e-27	KOG3184	60S ribosomal protein L7	K02937//RP-L7e; large subunit ribosomal protein L7e	1.4e-28	129.8	rbb:108515040	ko03010//Ribosome//Translation//Genetic Information Processing
Unigene0001222	XP_015379482.1	206.8	1.2e-50	XP_015379482.1 PREDICTED: uncharacterized protein LOC107173452 [Diuraphis noxia]	--	--	--	--	--	--	--	--	--	--	--	--	--	--
Unigene0001223	XP_026814495.1	723.4	1.7e-205	XP_026814495.1 major facilitator superfamily domain-containing protein 9 isoform X1 [Rhopalosiphum maidis]	sp|Q8T9B6|MESD_DROME	218	3.5e-55	sp|Q8T9B6|MESD_DROME LDLR chaperone boca OS=Drosophila melanogaster OX=7227 GN=boca PE=1 SV=2	7304193_1	218	5.3e-56	KOG4357	Uncharacterized conserved protein (involved in mesoderm differentiation in humans)	--	--	--	--	--
Unigene0001224	XP_026816075.1	374	6.7e-101	XP_026816075.1 EF-hand domain-containing family member C2-like [Rhopalosiphum maidis]	--	--	--	--	--	--	--	--	--	--	--	--	--	--
Unigene0001225	--	--	--	--	--	--	--	--	--	--	--	--	--	--	--	--	--	--
Unigene0001226	--	--	--	--	--	--	--	--	--	--	--	--	--	--	--	--	--	--
Unigene0001227	--	--	--	--	--	--	--	--	--	--	--	--	--	--	--	--	--	--
Unigene0001228	--	--	--	--	--	--	--	--	--	--	--	--	--	--	--	--	--	--
Unigene0001229	XP_008190075.1	439.9	3.4e-120	XP_008190075.1 fibroblast growth factor receptor 1 isoform X9 [Acyrthosiphon pisum]	sp|Q04589|FGFR1_RAT	243	9.2e-63	sp|Q04589|FGFR1_RAT Fibroblast growth factor receptor 1 OS=Rattus norvegicus OX=10116 GN=Fgfr1 PE=1 SV=1	Hs11276087	241.5	4e-63	KOG0200	Fibroblast/platelet-derived growth factor receptor and related receptor tyrosine kinases	K05094//FGFR3; fibroblast growth factor receptor 3 [EC:2.7.10.1]	3e-62	245	sfm:108920925	;ko05219//Bladder cancer//Cancers//Human Diseases
Unigene0001230	--	--	--	--	--	--	--	--	--	--	--	--	--	--	--	--	--	--
Unigene0001231	XP_026812185.1	242.7	4.9e-61	XP_026812185.1 rho GTPase-activating protein 15-like [Rhopalosiphum maidis]	--	--	--	--	--	--	--	--	--	K20636//ARHGAP12_27; Rho GTPase-activating protein 12/27	9e-62	242.7	rmd:113553190	--
Unigene0001232	XP_026813675.1	349	5.5e-93	XP_026813675.1 protein numb homolog [Rhopalosiphum maidis]	sp|P49757|NUMB_HUMAN	113.2	7.6e-24	sp|P49757|NUMB_HUMAN Protein numb homolog OS=Homo sapiens OX=9606 GN=NUMB PE=1 SV=2	Hs20070356	115.5	2.3e-25	KOG3537	Adaptor protein NUMB	K06057//NUMBL; numb	8.4e-24	116.7	myb:102252188	ko04330//Notch signaling pathway//Signal transduction//Environmental Information Processing
Unigene0001233	--	--	--	--	--	--	--	--	--	--	--	--	--	--	--	--	--	--
Unigene0001234	--	--	--	--	sp|P43298|TMK1_ARATH	108.2	4.4e-23	sp|P43298|TMK1_ARATH Receptor protein kinase TMK1 OS=Arabidopsis thaliana OX=3702 GN=TMK1 PE=1 SV=1	--	--	--	--	--	--	--	--	--	--
Unigene0001235	XP_027848494.1	126.7	1.2e-26	XP_027848494.1 uncharacterized protein LOC114128223 [Aphis gossypii]	--	--	--	--	--	--	--	--	--	--	--	--	--	--
Unigene0001236	--	--	--	--	sp|Q8W4S4|VHAA3_ARATH	120.9	7.5e-27	sp|Q8W4S4|VHAA3_ARATH V-type proton ATPase subunit a3 OS=Arabidopsis thaliana OX=3702 GN=VHA-a3 PE=1 SV=1	At4g39080	120.9	1.1e-27	KOG2189	Vacuolar H+-ATPase V0 sector, subunit a	--	--	--	--	--
Unigene0001237	XP_026813979.1	350.5	1.2e-93	XP_026813979.1 uncharacterized protein LOC113554366 [Rhopalosiphum maidis]	--	--	--	--	--	--	--	--	--	--	--	--	--	--
Unigene0001238	TNV71364.1	128.3	1.4e-26	TNV71364.1 hypothetical protein FGO68_gene16112 [Halteria grandinella]	--	--	--	--	--	--	--	--	--	--	--	--	--	--
Unigene0001239	--	--	--	--	--	--	--	--	--	--	--	--	--	--	--	--	--	--
Unigene0001240	--	--	--	--	sp|P19084|11S3_HELAN	607.8	1.1e-172	sp|P19084|11S3_HELAN 11S globulin seed storage protein G3 OS=Helianthus annuus OX=4232 GN=HAG3 PE=3 SV=1	--	--	--	--	--	--	--	--	--	--
Unigene0001241	XP_026810539.1	636.7	2.1e-179	XP_026810539.1 LOW QUALITY PROTEIN: crossover junction endonuclease EME1-like [Rhopalosiphum maidis]	sp|Q6DG43|UBTD2_DANRE	194.5	4.1e-48	sp|Q6DG43|UBTD2_DANRE Ubiquitin domain-containing protein 2 OS=Danio rerio OX=7955 GN=ubtd2 PE=2 SV=1	7296756	263.1	1.4e-69	KOG0013	Uncharacterized conserved protein	K10882//EME1; crossover junction endonuclease EME1 [EC:3.1.22.-]	3.8e-180	636.7	rmd:113552067	;ko03460//Fanconi anemia pathway//Replication and repair//Genetic Information Processing
Unigene0001242	--	--	--	--	--	--	--	--	--	--	--	--	--	--	--	--	--	--
Unigene0001243	--	--	--	--	--	--	--	--	--	--	--	--	--	--	--	--	--	--
Unigene0001244	XP_026817253.1	1599.7	0	XP_026817253.1 uncharacterized protein LOC113556487 isoform X1 [Rhopalosiphum maidis]	sp|Q6DIB4|NOL4L_MOUSE	147.1	2.1e-33	sp|Q6DIB4|NOL4L_MOUSE Nucleolar protein 4-like OS=Mus musculus OX=10090 GN=Nol4l PE=2 SV=1	--	--	--	--	--	--	--	--	--	--
Unigene0001245	--	--	--	--	--	--	--	--	--	--	--	--	--	--	--	--	--	--
Unigene0001246	--	--	--	--	--	--	--	--	--	--	--	--	--	--	--	--	--	--
Unigene0001247	--	--	--	--	--	--	--	--	--	--	--	--	--	--	--	--	--	--
Unigene0001248	--	--	--	--	--	--	--	--	--	--	--	--	--	--	--	--	--	--
Unigene0001249	--	--	--	--	--	--	--	--	--	--	--	--	--	--	--	--	--	--
Unigene0001250	XP_026815914.1	2323.1	0	XP_026815914.1 membrane-associated protein Hem [Rhopalosiphum maidis]	sp|P55162|HEM_DROME	1502.3	0	sp|P55162|HEM_DROME Membrane-associated protein Hem OS=Drosophila melanogaster OX=7227 GN=Hem PE=2 SV=1	7296536	1502.3	0	KOG1917	Membrane-associated hematopoietic protein	--	--	--	--	--
Unigene0001251	KAE9544046.1	282.3	2e-73	KAE9544046.1 hypothetical protein AGLY_001735 [Aphis glycines]	sp|P55162|HEM_DROME	190.7	1.2e-47	sp|P55162|HEM_DROME Membrane-associated protein Hem OS=Drosophila melanogaster OX=7227 GN=Hem PE=2 SV=1	7296536	190.7	1.8e-48	KOG1917	Membrane-associated hematopoietic protein	--	--	--	--	--
Unigene0001252	KAE9544046.1	223	1.6e-55	KAE9544046.1 hypothetical protein AGLY_001735 [Aphis glycines]	sp|P55162|HEM_DROME	136	3.8e-31	sp|P55162|HEM_DROME Membrane-associated protein Hem OS=Drosophila melanogaster OX=7227 GN=Hem PE=2 SV=1	7296536	136	5.8e-32	KOG1917	Membrane-associated hematopoietic protein	--	--	--	--	--
Unigene0001253	KAE9544046.1	136	2e-29	KAE9544046.1 hypothetical protein AGLY_001735 [Aphis glycines]	sp|P55162|HEM_DROME	108.6	5e-23	sp|P55162|HEM_DROME Membrane-associated protein Hem OS=Drosophila melanogaster OX=7227 GN=Hem PE=2 SV=1	7296536	108.6	7.5e-24	KOG1917	Membrane-associated hematopoietic protein	--	--	--	--	--
Unigene0001254	--	--	--	--	--	--	--	--	--	--	--	--	--	--	--	--	--	--
Unigene0001255	KAE9541824.1	71.2	7.8e-10	KAE9541824.1 hypothetical protein AGLY_003815, partial [Aphis glycines]	--	--	--	--	--	--	--	--	--	--	--	--	--	--
Unigene0001256	--	--	--	--	sp|O59744|YN28_SCHPO	57	1e-06	sp|O59744|YN28_SCHPO Uncharacterized transcriptional regulatory protein C530.08 OS=Schizosaccharomyces pombe (strain 972 / ATCC 24843) OX=284812 GN=SPBC530.08 PE=3 SV=1	--	--	--	--	--	--	--	--	--	--
Unigene0001257	--	--	--	--	--	--	--	--	--	--	--	--	--	--	--	--	--	--
Unigene0001258	XP_027227114.1	166	3.2e-38	XP_027227114.1 phospholipase D alpha 1-like isoform X2 [Penaeus vannamei]	sp|Q41142|PLDA1_RICCO	438	6.5e-122	sp|Q41142|PLDA1_RICCO Phospholipase D alpha 1 OS=Ricinus communis OX=3988 GN=PLD1 PE=1 SV=1	At1g52570	404.4	1.2e-112	KOG1329	Phospholipase D1	K01115//PLD1_2; phospholipase D1/2 [EC:3.1.4.4]	5.8e-39	166	pvm:113819076	;ko00565//Ether lipid metabolism//Lipid metabolism//Metabolism
Unigene0001259	XP_027227118.1	162.2	3.2e-37	XP_027227118.1 phospholipase D alpha 1-like [Penaeus vannamei]	sp|P86387|PLDA1_CARPA	292.7	2.3e-78	sp|P86387|PLDA1_CARPA Phospholipase D alpha 1 OS=Carica papaya OX=3649 GN=PLD1 PE=1 SV=1	At3g15730	288.1	8.6e-78	KOG1329	Phospholipase D1	K01115//PLD1_2; phospholipase D1/2 [EC:3.1.4.4]	5.8e-38	162.2	pvm:113819078	;ko00565//Ether lipid metabolism//Lipid metabolism//Metabolism
Unigene0001260	TRY68733.1	113.6	1.1e-22	TRY68733.1 hypothetical protein TCAL_10743 [Tigriopus californicus]	sp|O04865|PLDA1_VIGUN	256.9	1.2e-67	sp|O04865|PLDA1_VIGUN Phospholipase D alpha 1 OS=Vigna unguiculata OX=3917 GN=PLD1 PE=2 SV=1	At1g52570	234.2	1.2e-61	KOG1329	Phospholipase D1	K01115//PLD1_2; phospholipase D1/2 [EC:3.1.4.4]	1.6e-20	104	pvm:113809990	;ko00565//Ether lipid metabolism//Lipid metabolism//Metabolism
Unigene0001261	XP_027227118.1	109	2.3e-21	XP_027227118.1 phospholipase D alpha 1-like [Penaeus vannamei]	sp|Q41142|PLDA1_RICCO	209.9	1.4e-53	sp|Q41142|PLDA1_RICCO Phospholipase D alpha 1 OS=Ricinus communis OX=3988 GN=PLD1 PE=1 SV=1	At1g52570	204.9	6.8e-53	KOG1329	Phospholipase D1	K01115//PLD1_2; phospholipase D1/2 [EC:3.1.4.4]	4.2e-22	109	pvm:113819078	;ko00565//Ether lipid metabolism//Lipid metabolism//Metabolism
Unigene0001262	XP_005095207.1	367.1	2e-98	XP_005095207.1 PREDICTED: tyrosine--tRNA ligase, cytoplasmic-like [Aplysia californica]	sp|P36421|SYYC_YEAST	404.4	1.7e-111	sp|P36421|SYYC_YEAST Tyrosine--tRNA ligase, cytoplasmic OS=Saccharomyces cerevisiae (strain ATCC 204508 / S288c) OX=559292 GN=TYS1 PE=1 SV=3	YGR185c	404.4	2.5e-112	KOG2144	Tyrosyl-tRNA synthetase, cytoplasmic	K01866//YARS; tyrosyl-tRNA synthetase [EC:6.1.1.1]	8.2e-99	365.9	csem:103394662	ko00970//Aminoacyl-tRNA biosynthesis//Translation//Genetic Information Processing
Unigene0001263	XP_030104219.1	274.6	1.1e-70	XP_030104219.1 lymphocyte antigen 6E isoform X1 [Mus musculus]	sp|Q64253|LY6E_MOUSE	263.8	2.8e-69	sp|Q64253|LY6E_MOUSE Lymphocyte antigen 6E OS=Mus musculus OX=10090 GN=Ly6e PE=1 SV=2	--	--	--	--	--	K06846//LY6D_E_G6_H; lymphocyte antigen 6 complex locus protein D/E/G6/H	1.9e-71	274.6	mmu:17069	--
Unigene0001264	XP_026822782.1	1570.8	0	XP_026822782.1 DNA repair and recombination protein RAD54B-like [Rhopalosiphum maidis]	sp|Q9Y620|RA54B_HUMAN	599.4	7.2e-170	sp|Q9Y620|RA54B_HUMAN DNA repair and recombination protein RAD54B OS=Homo sapiens OX=9606 GN=RAD54B PE=1 SV=1	Hs6912622_2	599.4	1.1e-170	KOG0390	DNA repair protein, SNF2 family	K10877//RAD54B; DNA repair and recombination protein RAD54B [EC:3.6.4.-]	0	1570.8	rmd:113560868	ko03440//Homologous recombination//Replication and repair//Genetic Information Processing
Unigene0001265	NP_001156142.1	236.1	2.4e-59	NP_001156142.1 uncharacterized protein LOC100162497 precursor [Acyrthosiphon pisum]	--	--	--	--	--	--	--	--	--	--	--	--	--	--
Unigene0001266	XP_023260541.1	927.5	6e-267	XP_023260541.1 luminal-binding protein 3-like [Seriola lalandi dorsalis]	sp|Q03685|BIP5_TOBAC	1191.4	0	sp|Q03685|BIP5_TOBAC Luminal-binding protein 5 OS=Nicotiana tabacum OX=4097 GN=BIP5 PE=2 SV=1	At5g42020	1175.6	0	KOG0100	Molecular chaperones GRP78/BiP/KAR2, HSP70 superfamily	K09490//HSPA5; heat shock 70kDa protein 5	1.1e-267	927.5	slal:111653971	;ko05020//Prion diseases//Neurodegenerative diseases//Human Diseases
Unigene0001267	XP_001943804.2	148.7	1.8e-33	XP_001943804.2 facilitated trehalose transporter Tret1 [Acyrthosiphon pisum]	--	--	--	--	--	--	--	--	--	--	--	--	--	--
Unigene0001268	XP_001943276.1	948	6.7e-273	XP_001943276.1 probable 26S proteasome non-ATPase regulatory subunit 3 [Acyrthosiphon pisum]	sp|O61470|PSMD3_ANOGA	614.8	2e-174	sp|O61470|PSMD3_ANOGA Probable 26S proteasome non-ATPase regulatory subunit 3 OS=Anopheles gambiae OX=7165 GN=Dox-A2 PE=3 SV=2	7298530	568.9	1.9e-161	KOG2581	26S proteasome regulatory complex, subunit RPN3/PSMD3	K03033//PSMD3; 26S proteasome regulatory subunit N3	1.2e-273	948	api:100169175	;ko03050//Proteasome//Folding, sorting and degradation//Genetic Information Processing
Unigene0001269	--	--	--	--	--	--	--	--	--	--	--	--	--	--	--	--	--	--
Unigene0001270	--	--	--	--	--	--	--	--	--	--	--	--	--	--	--	--	--	--
Unigene0001271	XP_026810158.1	315.8	3.6e-83	XP_026810158.1 uncharacterized protein LOC113551834 [Rhopalosiphum maidis]	--	--	--	--	--	--	--	--	--	--	--	--	--	--
Unigene0001272	XP_026810158.1	294.3	1.4e-76	XP_026810158.1 uncharacterized protein LOC113551834 [Rhopalosiphum maidis]	--	--	--	--	--	--	--	--	--	--	--	--	--	--
Unigene0001273	XP_001942660.2	163.7	5.8e-38	XP_001942660.2 insulin-like peptide receptor isoform X1 [Acyrthosiphon pisum]	--	--	--	--	--	--	--	--	--	--	--	--	--	--
Unigene0001274	XP_026808939.1	2789.6	0	XP_026808939.1 DNA-directed RNA polymerase III subunit RPC1 [Rhopalosiphum maidis]	sp|Q5ZL98|RPC1_CHICK	1592	0	sp|Q5ZL98|RPC1_CHICK DNA-directed RNA polymerase III subunit RPC1 OS=Gallus gallus OX=9031 GN=POLR3A PE=2 SV=1	Hs5902062	1571.6	0	KOG0261	RNA polymerase III, large subunit	K03018//RPC1; DNA-directed RNA polymerase III subunit RPC1 [EC:2.7.7.6]	0	2789.6	rmd:113551102	;ko04623//Cytosolic DNA-sensing pathway//Immune system//Organismal Systems
Unigene0001275	--	--	--	--	--	--	--	--	--	--	--	--	--	--	--	--	--	--
Unigene0001276	--	--	--	--	--	--	--	--	--	--	--	--	--	--	--	--	--	--
Unigene0001277	--	--	--	--	--	--	--	--	--	--	--	--	--	--	--	--	--	--
Unigene0001278	--	--	--	--	--	--	--	--	--	--	--	--	--	--	--	--	--	--
Unigene0001279	CEM01792.1	148.3	2.9e-33	CEM01792.1 unnamed protein product [Vitrella brassicaformis CCMP3155]	sp|F6H7K5|THI42_VITVI	173.3	1.2e-42	sp|F6H7K5|THI42_VITVI Thiamine thiazole synthase 2, chloroplastic OS=Vitis vinifera OX=29760 GN=THI1-2 PE=3 SV=1	At5g54770	164.5	8.7e-41	KOG2960	Protein involved in thiamine biosynthesis and DNA damage tolerance	--	--	--	--	--
Unigene0001280	--	--	--	--	sp|F6H7K5|THI42_VITVI	74.3	7.8e-13	sp|F6H7K5|THI42_VITVI Thiamine thiazole synthase 2, chloroplastic OS=Vitis vinifera OX=29760 GN=THI1-2 PE=3 SV=1	--	--	--	--	--	--	--	--	--	--
Unigene0001281	--	--	--	--	sp|F4HVY0|CER1_ARATH	614	1.5e-174	sp|F4HVY0|CER1_ARATH Very-long-chain aldehyde decarbonylase CER1 OS=Arabidopsis thaliana OX=3702 GN=CER1 PE=1 SV=1	--	--	--	--	--	--	--	--	--	--
Unigene0001282	--	--	--	--	sp|F4HVY0|CER1_ARATH	126.7	1.5e-28	sp|F4HVY0|CER1_ARATH Very-long-chain aldehyde decarbonylase CER1 OS=Arabidopsis thaliana OX=3702 GN=CER1 PE=1 SV=1	--	--	--	--	--	--	--	--	--	--
Unigene0001283	--	--	--	--	--	--	--	--	--	--	--	--	--	--	--	--	--	--
Unigene0001284	--	--	--	--	--	--	--	--	--	--	--	--	--	--	--	--	--	--
Unigene0001285	KYQ88182.1	111.7	5.6e-22	KYQ88182.1 AhpC/TSA family protein [Tieghemostelium lacteum]	sp|Q9LU86|PRXQ_ARATH	295.4	4.1e-79	sp|Q9LU86|PRXQ_ARATH Peroxiredoxin Q, chloroplastic OS=Arabidopsis thaliana OX=3702 GN=PRXQ PE=1 SV=1	At3g26060	295.4	6.1e-80	KOG0855	Alkyl hydroperoxide reductase, thiol specific antioxidant and related enzymes	K03564//BCP; peroxiredoxin Q/BCP [EC:1.11.1.15]	1.1e-11	75.1	aalb:115263430	--
Unigene0001286	XP_022179603.1	397.5	6.1e-108	XP_022179603.1 uncharacterized protein LOC111040155 [Myzus persicae]	--	--	--	--	--	--	--	--	--	--	--	--	--	--
Unigene0001287	XP_002783513.1	97.4	1.8e-17	XP_002783513.1 conserved hypothetical protein [Perkinsus marinus ATCC 50983]	sp|Q9SMM5|SWT11_ARATH	512.7	2.7e-144	sp|Q9SMM5|SWT11_ARATH Bidirectional sugar transporter SWEET11 OS=Arabidopsis thaliana OX=3702 GN=SWEET11 PE=1 SV=1	At3g48740	512.7	4e-145	KOG1623	Multitransmembrane protein	K15382//SLC50A; solute carrier family 50 (sugar transporter)	2.1e-17	94.7	crg:105328388	--
Unigene0001288	XP_026818612.1	261.2	6.7e-67	XP_026818612.1 ejaculatory bulb-specific protein 3-like isoform X1 [Rhopalosiphum maidis]	sp|Q27377|OB10_DROME	73.6	2.9e-12	sp|Q27377|OB10_DROME Putative odorant-binding protein A10 OS=Drosophila melanogaster OX=7227 GN=a10 PE=2 SV=2	--	--	--	--	--	--	--	--	--	--
Unigene0001289	XP_001947629.1	192.2	1.9e-46	XP_001947629.1 ejaculatory bulb-specific protein 3-like [Acyrthosiphon pisum]	sp|Q27377|OB10_DROME	65.1	5.3e-10	sp|Q27377|OB10_DROME Putative odorant-binding protein A10 OS=Drosophila melanogaster OX=7227 GN=a10 PE=2 SV=2	--	--	--	--	--	--	--	--	--	--
Unigene0001290	XP_026806351.1	257.7	2.1e-65	XP_026806351.1 protein Tob1-like isoform X1 [Rhopalosiphum maidis]	--	--	--	--	--	--	--	--	--	K14443//TOB; protein Tob/BTG	3.8e-66	257.7	rmd:113549312	ko03018//RNA degradation//Folding, sorting and degradation//Genetic Information Processing
Unigene0001291	XP_026814656.1	1497.6	0	XP_026814656.1 myb-like protein I [Rhopalosiphum maidis]	sp|Q921R4|DJC14_MOUSE	179.1	2.9e-43	sp|Q921R4|DJC14_MOUSE DnaJ homolog subfamily C member 14 OS=Mus musculus OX=10090 GN=Dnajc14 PE=2 SV=2	7296848	263.5	1.7e-69	KOG0720	Molecular chaperone (DnaJ superfamily)	K09534//DNAJC14; DnaJ homolog subfamily C member 14	0	1497.6	rmd:113554810	--
Unigene0001292	--	--	--	--	--	--	--	--	--	--	--	--	--	--	--	--	--	--
Unigene0001293	GBP52948.1	144.8	4.7e-32	GBP52948.1 hypothetical protein EVAR_47603_1 [Eumeta japonica]	--	--	--	--	--	--	--	--	--	--	--	--	--	--
Unigene0001294	KYB24784.1	114	7e-23	KYB24784.1 hypothetical protein TcasGA2_TC031589, partial [Tribolium castaneum]	--	--	--	--	--	--	--	--	--	--	--	--	--	--
Unigene0001295	KRZ01443.1	392.9	2.1e-106	KRZ01443.1 hypothetical protein T11_16386 [Trichinella zimbabwensis]	--	--	--	--	--	--	--	--	--	K06236//COL1A; collagen, type I, alpha	9.3e-106	388.3	ccan:109680780	;ko04512//ECM-receptor interaction//Signaling molecules and interaction//Environmental Information Processing
Unigene0001296	XP_026810143.1	349.4	6.2e-93	XP_026810143.1 uncharacterized protein LOC113551825 isoform X2 [Rhopalosiphum maidis]	--	--	--	--	--	--	--	--	--	--	--	--	--	--
Unigene0001297	--	--	--	--	--	--	--	--	--	--	--	--	--	--	--	--	--	--
Unigene0001298	--	--	--	--	--	--	--	--	--	--	--	--	--	--	--	--	--	--
Unigene0001299	XP_022160018.1	84.7	3.6e-14	XP_022160018.1 uncharacterized protein LOC111026270 [Myzus persicae]	--	--	--	--	--	--	--	--	--	--	--	--	--	--
Unigene0001300	--	--	--	--	--	--	--	--	--	--	--	--	--	--	--	--	--	--
Unigene0001301	--	--	--	--	--	--	--	--	--	--	--	--	--	--	--	--	--	--
Unigene0001302	AON96406.1	101.7	2.3e-19	AON96406.1 manganese superoxide dismutase [Neoseiulus barkeri]	sp|P35017|SODM_HEVBR	94.7	4.1e-19	sp|P35017|SODM_HEVBR Superoxide dismutase [Mn], mitochondrial OS=Hevea brasiliensis OX=3981 GN=SODA PE=2 SV=1	At3g10920	92.8	2.4e-19	KOG0876	Manganese superoxide dismutase	K04564//SOD2; superoxide dismutase, Fe-Mn family [EC:1.15.1.1]	3e-18	95.5	pcw:110208604	;ko04211//Longevity regulating pathway - mammal//Aging//Organismal Systems
Unigene0001303	NP_001129593.1	114.4	4.1e-23	NP_001129593.1 ribosomal protein S3A [Acyrthosiphon pisum]	sp|Q6EV04|RS3A_BIPLU	102.8	1.8e-21	sp|Q6EV04|RS3A_BIPLU 40S ribosomal protein S3a OS=Biphyllus lunatus OX=197003 PE=2 SV=1	Hs14755682	88.2	7e-18	KOG1628	40S ribosomal protein S3A	K02984//RP-S3Ae; small subunit ribosomal protein S3Ae	7.5e-24	114.4	api:100169515	ko03010//Ribosome//Translation//Genetic Information Processing
Unigene0001304	--	--	--	--	--	--	--	--	--	--	--	--	--	--	--	--	--	--
Unigene0001305	KAF0762460.1	435.6	7.9e-119	KAF0762460.1 homeobox protein Nkx-2.4-like [Aphis craccivora]	sp|Q9EQM3|NKX24_MOUSE	136	1.9e-30	sp|Q9EQM3|NKX24_MOUSE Homeobox protein Nkx-2.4 OS=Mus musculus OX=10090 GN=Nkx2-4 PE=2 SV=2	Hs4507715	133.7	1.4e-30	KOG0842	Transcription factor tinman/NKX2-3, contains HOX domain	K09342//NKX2-1; homeobox protein Nkx-2.1	3.2e-119	434.5	rmd:113556366	--
Unigene0001306	--	--	--	--	--	--	--	--	--	--	--	--	--	--	--	--	--	--
Unigene0001307	XP_011443265.1	60.5	9.2e-07	XP_011443265.1 PREDICTED: serine/threonine-protein kinase pakF [Crassostrea gigas]	sp|Q9M9C5|Y1680_ARATH	122.1	3.9e-27	sp|Q9M9C5|Y1680_ARATH Probable leucine-rich repeat receptor-like protein kinase At1g68400 OS=Arabidopsis thaliana OX=3702 GN=At1g68400 PE=1 SV=1	At1g49270	76.3	3.6e-14	KOG1187	Serine/threonine protein kinase	K04730//IRAK1; interleukin-1 receptor-associated kinase 1 [EC:2.7.11.1]	1.7e-07	60.5	crg:105339419	;ko04064//NF-kappa B signaling pathway//Signal transduction//Environmental Information Processing
Unigene0001308	XP_011133287.1	66.6	8.2e-09	XP_011133287.1 calcium-transporting ATPase 1, endoplasmic reticulum-type protein [Gregarina niphandrodes]	sp|P92939|ECA1_ARATH	121.7	3.2e-27	sp|P92939|ECA1_ARATH Calcium-transporting ATPase 1, endoplasmic reticulum-type OS=Arabidopsis thaliana OX=3702 GN=ECA1 PE=1 SV=2	At1g07670	121.7	4.8e-28	KOG0202	Ca2+ transporting ATPase	K05853//ATP2A; P-type Ca2+ transporter type 2A [EC:7.2.2.10]	4.5e-06	55.1	hai:109391912	;ko05412//Arrhythmogenic right ventricular cardiomyopathy (ARVC)//Cardiovascular diseases//Human Diseases
Unigene0001309	--	--	--	--	--	--	--	--	At3g20230	120.9	8.5e-28	KOG1870	Ubiquitin C-terminal hydrolase	--	--	--	--	--
Unigene0001310	--	--	--	--	--	--	--	--	--	--	--	--	--	--	--	--	--	--
Unigene0001311	--	--	--	--	--	--	--	--	--	--	--	--	--	--	--	--	--	--
Unigene0001312	--	--	--	--	--	--	--	--	--	--	--	--	--	--	--	--	--	--
Unigene0001313	EDO25829.1	123.6	1.1e-25	EDO25829.1 predicted protein, partial [Nematostella vectensis]	sp|O80575|RISB_ARATH	223.4	1.5e-57	sp|O80575|RISB_ARATH 6,7-dimethyl-8-ribityllumazine synthase, chloroplastic OS=Arabidopsis thaliana OX=3702 GN=At2g44050 PE=2 SV=1	At2g44050	223.4	2.3e-58	KOG3243	6,7-dimethyl-8-ribityllumazine synthase	--	--	--	--	--
Unigene0001314	--	--	--	--	--	--	--	--	--	--	--	--	--	--	--	--	--	--
Unigene0001315	--	--	--	--	--	--	--	--	--	--	--	--	--	--	--	--	--	--
Unigene0001316	--	--	--	--	--	--	--	--	--	--	--	--	--	--	--	--	--	--
Unigene0001317	XP_030891867.1	118.6	5.5e-24	XP_030891867.1 canalicular multispecific organic anion transporter 2 isoform X2 [Leptonychotes weddellii]	sp|Q4WT65|ABCB_ASPFU	132.9	4.2e-30	sp|Q4WT65|ABCB_ASPFU ABC multidrug transporter B OS=Neosartorya fumigata (strain ATCC MYA-4609 / Af293 / CBS 101355 / FGSC A1100) OX=330879 GN=abcB PE=2 SV=2	Hs9955970	110.5	3.3e-24	KOG0054	Multidrug resistance-associated protein/mitoxantrone resistance protein, ABC superfamily	K05670//ABCC13; ATP-binding cassette, subfamily C (CFTR/MRP), member 13	8.5e-24	115.5	fca:101095601	ko02010//ABC transporters//Membrane transport//Environmental Information Processing
Unigene0001318	--	--	--	--	--	--	--	--	--	--	--	--	--	--	--	--	--	--
Unigene0001319	CEM08622.1	62.8	2.2e-07	CEM08622.1 unnamed protein product [Vitrella brassicaformis CCMP3155]	sp|Q40593|VDE_TOBAC	147.9	7.8e-35	sp|Q40593|VDE_TOBAC Violaxanthin de-epoxidase, chloroplastic OS=Nicotiana tabacum OX=4097 GN=VDE1 PE=2 SV=1	--	--	--	--	--	--	--	--	--	--
Unigene0001320	CEM08622.1	136	2e-29	CEM08622.1 unnamed protein product [Vitrella brassicaformis CCMP3155]	sp|Q40593|VDE_TOBAC	245	4.4e-64	sp|Q40593|VDE_TOBAC Violaxanthin de-epoxidase, chloroplastic OS=Nicotiana tabacum OX=4097 GN=VDE1 PE=2 SV=1	--	--	--	--	--	--	--	--	--	--
Unigene0001321	XP_027850982.1	162.2	3.2e-37	XP_027850982.1 uncharacterized protein LOC114130247 [Aphis gossypii]	--	--	--	--	--	--	--	--	--	--	--	--	--	--
Unigene0001322	XP_008185545.1	883.6	1.1e-253	XP_008185545.1 uncharacterized protein LOC100574541 isoform X2 [Acyrthosiphon pisum]	--	--	--	--	--	--	--	--	--	--	--	--	--	--
Unigene0001323	XP_008185545.1	216.9	7.6e-54	XP_008185545.1 uncharacterized protein LOC100574541 isoform X2 [Acyrthosiphon pisum]	--	--	--	--	--	--	--	--	--	--	--	--	--	--
Unigene0001324	XP_026813167.1	318.5	4.2e-84	XP_026813167.1 MD-2-related lipid-recognition protein [Rhopalosiphum maidis]	--	--	--	--	--	--	--	--	--	K13443//NPC2; Niemann-Pick C2 protein	7.6e-85	318.5	rmd:113553824	;ko04979//Cholesterol metabolism//Digestive system//Organismal Systems
Unigene0001325	XP_013761976.1	245	9.3e-62	XP_013761976.1 DEAD/DEAH box helicase domain-containing protein [Thecamonas trahens ATCC 50062]	sp|Q06683|IRC3_YEAST	256.9	3.5e-67	sp|Q06683|IRC3_YEAST Putative ATP-dependent helicase IRC3 OS=Saccharomyces cerevisiae (strain ATCC 204508 / S288c) OX=559292 GN=IRC3 PE=1 SV=1	--	--	--	--	--	--	--	--	--	--
Unigene0001326	XP_008189271.1	300.8	1.1e-78	XP_008189271.1 LOW QUALITY PROTEIN: putative ATP-dependent helicase IRC3, partial [Acyrthosiphon pisum]	sp|Q06683|IRC3_YEAST	78.2	1.7e-13	sp|Q06683|IRC3_YEAST Putative ATP-dependent helicase IRC3 OS=Saccharomyces cerevisiae (strain ATCC 204508 / S288c) OX=559292 GN=IRC3 PE=1 SV=1	--	--	--	--	--	--	--	--	--	--
Unigene0001327	XP_026820869.1	728.4	4.5e-207	XP_026820869.1 ADAM 17-like protease isoform X1 [Rhopalosiphum maidis]	sp|Q9VAC5|ADA17_DROME	404.1	2.9e-111	sp|Q9VAC5|ADA17_DROME ADAM 17-like protease OS=Drosophila melanogaster OX=7227 GN=Tace PE=2 SV=2	7301878	404.1	4.3e-112	KOG3658	Tumor necrosis factor-alpha-converting enzyme (TACE/ADAM17) and related metalloproteases	K06059//ADAM17; disintegrin and metalloproteinase domain-containing protein 17 [EC:3.4.24.86]	8.2e-208	728.4	rmd:113559354	;ko04330//Notch signaling pathway//Signal transduction//Environmental Information Processing
Unigene0001328	XP_027038817.1	557.8	1.7e-155	XP_027038817.1 uncharacterized protein LOC113667218 [Pocillopora damicornis]	--	--	--	--	--	--	--	--	--	--	--	--	--	--
Unigene0001329	KAE9526732.1	601.3	4.3e-169	KAE9526732.1 hypothetical protein AGLY_013380 [Aphis glycines]	sp|Q498T4|RM02_RAT	209.5	5.4e-53	sp|Q498T4|RM02_RAT 39S ribosomal protein L2, mitochondrial OS=Rattus norvegicus OX=10116 GN=Mrpl2 PE=2 SV=1	7294756	300.8	2.7e-81	KOG0438	Mitochondrial/chloroplast ribosomal protein L2	K02886//RP-L2; large subunit ribosomal protein L2	1.5e-168	597	ags:114123201	ko03010//Ribosome//Translation//Genetic Information Processing
Unigene0001330	NP_001156286.1	619.4	1.7e-174	NP_001156286.1 39S ribosomal protein L2, mitochondrial [Acyrthosiphon pisum]	sp|Q498T4|RM02_RAT	214.5	1.9e-54	sp|Q498T4|RM02_RAT 39S ribosomal protein L2, mitochondrial OS=Rattus norvegicus OX=10116 GN=Mrpl2 PE=2 SV=1	7294756	305.4	1.2e-82	KOG0438	Mitochondrial/chloroplast ribosomal protein L2	K02886//RP-L2; large subunit ribosomal protein L2	3.1e-175	619.4	api:100168400	ko03010//Ribosome//Translation//Genetic Information Processing
Unigene0001331	--	--	--	--	--	--	--	--	--	--	--	--	--	--	--	--	--	--
Unigene0001332	--	--	--	--	--	--	--	--	--	--	--	--	--	--	--	--	--	--
Unigene0001333	--	--	--	--	--	--	--	--	--	--	--	--	--	--	--	--	--	--
Unigene0001334	--	--	--	--	--	--	--	--	--	--	--	--	--	--	--	--	--	--
Unigene0001335	XP_003248076.1	313.2	3e-82	XP_003248076.1 dentin sialophosphoprotein [Acyrthosiphon pisum]	--	--	--	--	--	--	--	--	--	--	--	--	--	--
Unigene0001336	XP_026806958.1	897.1	1.2e-257	XP_026806958.1 uncharacterized protein LOC113549716 [Rhopalosiphum maidis]	--	--	--	--	--	--	--	--	--	--	--	--	--	--
Unigene0001337	XP_003248076.1	153.7	1e-34	XP_003248076.1 dentin sialophosphoprotein [Acyrthosiphon pisum]	--	--	--	--	--	--	--	--	--	--	--	--	--	--
Unigene0001338	KAE9540013.1	295.8	2.9e-77	KAE9540013.1 hypothetical protein AGLY_005265 [Aphis glycines]	--	--	--	--	--	--	--	--	--	--	--	--	--	--
Unigene0001339	--	--	--	--	--	--	--	--	--	--	--	--	--	--	--	--	--	--
Unigene0001340	--	--	--	--	--	--	--	--	--	--	--	--	--	--	--	--	--	--
Unigene0001341	KRZ65659.1	863.2	2.2e-247	KRZ65659.1 Retrovirus-related Pol polyprotein from transposon TNT 1-94 [Trichinella papuae]	sp|P10978|POLX_TOBAC	631.3	2.1e-179	sp|P10978|POLX_TOBAC Retrovirus-related Pol polyprotein from transposon TNT 1-94 OS=Nicotiana tabacum OX=4097 PE=2 SV=1	At1g58140	672.2	1.6e-192	KOG0017	FOG: Transposon-encoded proteins with TYA, reverse transcriptase, integrase domains in various combinations	--	--	--	--	--
Unigene0001342	XP_029341276.1	156	2.6e-35	XP_029341276.1 uncharacterized protein LOC115033221 [Acyrthosiphon pisum]	--	--	--	--	--	--	--	--	--	--	--	--	--	--
Unigene0001343	XP_022181581.1	146.7	9.2e-33	XP_022181581.1 uncharacterized protein LOC111041582 [Myzus persicae]	--	--	--	--	--	--	--	--	--	--	--	--	--	--
Unigene0001344	--	--	--	--	--	--	--	--	--	--	--	--	--	--	--	--	--	--
Unigene0001345	--	--	--	--	--	--	--	--	--	--	--	--	--	--	--	--	--	--
Unigene0001346	XP_017085858.1	530.4	1.7e-147	XP_017085858.1 PREDICTED: phospho-2-dehydro-3-deoxyheptonate aldolase-like [Drosophila eugracilis]	sp|P29976|AROF_ARATH	851.3	6.5e-246	sp|P29976|AROF_ARATH Phospho-2-dehydro-3-deoxyheptonate aldolase 1, chloroplastic OS=Arabidopsis thaliana OX=3702 GN=DHS1 PE=2 SV=2	--	--	--	--	--	K01626//E2.5.1.54; 3-deoxy-7-phosphoheptulonate synthase [EC:2.5.1.54]	1e-122	445.7	aalb:115261725	;ko00400//Phenylalanine, tyrosine and tryptophan biosynthesis//Amino acid metabolism//Metabolism
Unigene0001347	XP_017066751.1	228.8	6.1e-57	XP_017066751.1 PREDICTED: ribulose-phosphate 3-epimerase-like [Drosophila eugracilis]	sp|Q9SAU2|RPE_ARATH	470.7	1.4e-131	sp|Q9SAU2|RPE_ARATH Ribulose-5-phosphate-3-epimerase, chloroplastic OS=Arabidopsis thaliana OX=3702 GN=RPE PE=2 SV=1	At5g61410	470.7	2.1e-132	KOG3111	D-ribulose-5-phosphate 3-epimerase	K01783//rpe; ribulose-phosphate 3-epimerase [EC:5.1.3.1]	2.4e-52	211.1	vem:105558882	;ko00030//Pentose phosphate pathway//Carbohydrate metabolism//Metabolism
Unigene0001348	XP_017474219.1	184.1	8.8e-44	XP_017474219.1 PREDICTED: ribulose-phosphate 3-epimerase-like [Rhagoletis zephyria]	sp|Q9SAU2|RPE_ARATH	344.7	5.8e-94	sp|Q9SAU2|RPE_ARATH Ribulose-5-phosphate-3-epimerase, chloroplastic OS=Arabidopsis thaliana OX=3702 GN=RPE PE=2 SV=1	At5g61410	344.7	8.7e-95	KOG3111	D-ribulose-5-phosphate 3-epimerase	K01783//rpe; ribulose-phosphate 3-epimerase [EC:5.1.3.1]	2.2e-41	173.7	vem:105558882	;ko00030//Pentose phosphate pathway//Carbohydrate metabolism//Metabolism
Unigene0001349	ABD14436.1	303.9	6.3e-80	ABD14436.1 gag-pro-pol polyprotein [Mus musculus]	sp|Q7SVK7|POL_MLVBM	303.9	9.4e-82	sp|Q7SVK7|POL_MLVBM Gag-pol polyprotein OS=Murine leukemia virus (strain BM5 eco) OX=31687 GN=gag-pol PE=3 SV=2	Hs22049976	61.2	1.6e-09	KOG0017	FOG: Transposon-encoded proteins with TYA, reverse transcriptase, integrase domains in various combinations	--	--	--	--	--
Unigene0001350	AAA51042.1	546.2	1.4e-152	AAA51042.1 envelope glycoprotein [Mus musculus]	sp|P03386|ENV_MLVAV	543.5	1.3e-153	sp|P03386|ENV_MLVAV Envelope glycoprotein OS=AKV murine leukemia virus OX=11791 GN=env PE=1 SV=1	--	--	--	--	--	--	--	--	--	--
Unigene0001351	NP_149066.2	159.8	8.5e-37	NP_149066.2 uncharacterized protein LOC110956 [Mus musculus]	--	--	--	--	--	--	--	--	--	--	--	--	--	--
Unigene0001352	AAA39759.1	498.8	2.4e-138	AAA39759.1 env protein, partial [Mus musculus]	sp|P03386|ENV_MLVAV	498.8	3.6e-140	sp|P03386|ENV_MLVAV Envelope glycoprotein OS=AKV murine leukemia virus OX=11791 GN=env PE=1 SV=1	--	--	--	--	--	--	--	--	--	--
Unigene0001353	XP_017172698.1	648.7	2.1e-183	XP_017172698.1 uncharacterized protein LOC110956 isoform X2 [Mus musculus]	sp|P03391|ENV_FSVGA	212.6	5.9e-54	sp|P03391|ENV_FSVGA Envelope glycoprotein OS=Feline sarcoma virus (strain Gardner-Arnstein) OX=11774 GN=env PE=3 SV=1	--	--	--	--	--	--	--	--	--	--
Unigene0001354	XP_026809362.1	1332.8	0	XP_026809362.1 LOW QUALITY PROTEIN: peroxidase-like [Rhopalosiphum maidis]	sp|Q01603|PERO_DROME	376.7	6.1e-103	sp|Q01603|PERO_DROME Peroxidase OS=Drosophila melanogaster OX=7227 GN=Pxd PE=2 SV=2	7300212	376.7	9.1e-104	KOG2408	Peroxidase/oxygenase	K19511//PXDN; peroxidase [EC:1.11.1.7]	0	1332.8	rmd:113551357	--
Unigene0001355	EDQ89744.1	460.7	1.7e-126	EDQ89744.1 predicted protein, partial [Monosiga brevicollis MX1]	sp|Q9Y767|DPOG_NEUCR	820.1	1.7e-236	sp|Q9Y767|DPOG_NEUCR DNA polymerase gamma, mitochondrial OS=Neurospora crassa (strain ATCC 24698 / 74-OR23-1A / CBS 708.71 / DSM 1257 / FGSC 987) OX=367110 GN=mip-1 PE=3 SV=2	YOR330c	581.6	1.5e-165	KOG3657	Mitochondrial DNA polymerase gamma, catalytic subunit	K02332//POLG; DNA polymerase gamma 1 [EC:2.7.7.7]	2.5e-124	451.1	isc:IscW_ISCW023232	--
Unigene0001356	XP_025201020.1	468.4	8.5e-129	XP_025201020.1 BTB/POZ domain-containing protein KCTD8 [Melanaphis sacchari]	sp|Q6ZWB6|KCTD8_HUMAN	190.7	5.1e-47	sp|Q6ZWB6|KCTD8_HUMAN BTB/POZ domain-containing protein KCTD8 OS=Homo sapiens OX=9606 GN=KCTD8 PE=1 SV=1	7300672	316.6	9.2e-86	KOG2723	Uncharacterized conserved protein, contains BTB/POZ domain	K21918//KCTD8_12_16; BTB/POZ domain-containing protein KCTD8/12/16	1.6e-129	468.4	ags:114132504	--
Unigene0001357	--	--	--	--	sp|P25693|PCL2_YEAST	92.4	4.8e-18	sp|P25693|PCL2_YEAST PHO85 cyclin-2 OS=Saccharomyces cerevisiae (strain ATCC 204508 / S288c) OX=559292 GN=PCL2 PE=1 SV=2	YDL127w	92.4	7.2e-19	KOG1674	Cyclin	--	--	--	--	--
Unigene0001358	--	--	--	--	--	--	--	--	--	--	--	--	--	--	--	--	--	--
Unigene0001359	SPQ99030.1	131.7	4.3e-28	SPQ99030.1 unnamed protein product [Plasmodiophora brassicae]	sp|Q9LJ45|CCU11_ARATH	223.4	1.6e-57	sp|Q9LJ45|CCU11_ARATH Cyclin-U1-1 OS=Arabidopsis thaliana OX=3702 GN=CYCU1-1 PE=1 SV=1	At3g21870	223.4	2.4e-58	KOG1674	Cyclin	--	--	--	--	--
Unigene0001360	XP_022204116.1	563.5	1.8e-157	XP_022204116.1 protein rax1-like [Nilaparvata lugens]	sp|Q9P7S8|RAX1_SCHPO	148.3	2.7e-34	sp|Q9P7S8|RAX1_SCHPO Protein rax1 OS=Schizosaccharomyces pombe (strain 972 / ATCC 24843) OX=284812 GN=rax1 PE=3 SV=1	--	--	--	--	--	--	--	--	--	--
Unigene0001361	XP_026805210.1	221.1	2.7e-54	XP_026805210.1 uncharacterized protein LOC113548504 [Rhopalosiphum maidis]	--	--	--	--	--	--	--	--	--	--	--	--	--	--
Unigene0001362	--	--	--	--	--	--	--	--	--	--	--	--	--	--	--	--	--	--
Unigene0001363	KAF0771739.1	89.4	2.5e-15	KAF0771739.1 Uncharacterized protein FWK35_00006381 [Aphis craccivora]	--	--	--	--	--	--	--	--	--	--	--	--	--	--
Unigene0001364	XP_022190339.1	156.4	1.4e-35	XP_022190339.1 LOW QUALITY PROTEIN: general amino acid permease AGP3-like [Nilaparvata lugens]	sp|P43548|AGP3_YEAST	119.8	2.2e-26	sp|P43548|AGP3_YEAST General amino acid permease AGP3 OS=Saccharomyces cerevisiae (strain ATCC 204508 / S288c) OX=559292 GN=AGP3 PE=1 SV=1	YFL055w	119.8	3.3e-27	KOG1286	Amino acid transporters	K11734//aroP; aromatic amino acid transport protein AroP	3.4e-12	76.3	lve:103068378	--
Unigene0001365	XP_022190339.1	570.1	1.4e-159	XP_022190339.1 LOW QUALITY PROTEIN: general amino acid permease AGP3-like [Nilaparvata lugens]	sp|P43548|AGP3_YEAST	389	6.4e-107	sp|P43548|AGP3_YEAST General amino acid permease AGP3 OS=Saccharomyces cerevisiae (strain ATCC 204508 / S288c) OX=559292 GN=AGP3 PE=1 SV=1	YFL055w	389	9.6e-108	KOG1286	Amino acid transporters	--	--	--	--	--
Unigene0001366	RWS30239.1	162.9	1.4e-37	RWS30239.1 hypothetical protein B4U80_01044, partial [Leptotrombidium deliense]	sp|Q9LV77|ASNS2_ARATH	196.4	1.7e-49	sp|Q9LV77|ASNS2_ARATH Asparagine synthetase [glutamine-hydrolyzing] 2 OS=Arabidopsis thaliana OX=3702 GN=ASN2 PE=2 SV=1	At5g65010	196.4	2.5e-50	KOG0571	Asparagine synthase (glutamine-hydrolyzing)	K01953//asnB; asparagine synthase (glutamine-hydrolysing) [EC:6.3.5.4]	6.8e-36	154.8	csol:105367070	;ko00250//Alanine, aspartate and glutamate metabolism//Amino acid metabolism//Metabolism
Unigene0001367	PRP78892.1	120.9	4.3e-25	PRP78892.1 hypothetical protein PROFUN_13331 [Planoprotostelium fungivorum]	sp|Q9LV77|ASNS2_ARATH	166.4	1.3e-40	sp|Q9LV77|ASNS2_ARATH Asparagine synthetase [glutamine-hydrolyzing] 2 OS=Arabidopsis thaliana OX=3702 GN=ASN2 PE=2 SV=1	At5g65010	166.4	2e-41	KOG0571	Asparagine synthase (glutamine-hydrolyzing)	K01953//asnB; asparagine synthase (glutamine-hydrolysing) [EC:6.3.5.4]	1.8e-14	83.2	tut:107370165	;ko00250//Alanine, aspartate and glutamate metabolism//Amino acid metabolism//Metabolism
Unigene0001368	XP_026804922.1	1101.7	0	XP_026804922.1 major facilitator superfamily domain-containing protein 6-like isoform X1 [Rhopalosiphum maidis]	--	--	--	--	7294691	221.9	3e-57	KOG3762	Predicted transporter	--	--	--	--	--
Unigene0001369	AAP79151.1	196.1	5.1e-47	AAP79151.1 ribosomal protein rpL4, partial [Bigelowiella natans]	sp|O50061|RK4_ARATH	370.2	2.9e-101	sp|O50061|RK4_ARATH 50S ribosomal protein L4, chloroplastic OS=Arabidopsis thaliana OX=3702 GN=RPL4 PE=2 SV=2	At1g07320	370.2	4.4e-102	KOG1624	Mitochondrial/chloroplast ribosomal protein L4	K02926//RP-L4; large subunit ribosomal protein L4	1.4e-19	102.4	aqu:100639486	ko03010//Ribosome//Translation//Genetic Information Processing
Unigene0001370	--	--	--	--	--	--	--	--	--	--	--	--	--	--	--	--	--	--
Unigene0001371	XP_025206668.1	172.9	1.7e-40	XP_025206668.1 40S ribosomal protein S21 [Melanaphis sacchari]	sp|Q4GXP2|RS21_BIPLU	131	1.1e-29	sp|Q4GXP2|RS21_BIPLU 40S ribosomal protein S21 OS=Biphyllus lunatus OX=197003 GN=RpS21 PE=3 SV=1	Hs4506699	129	6.4e-30	KOG3486	40S ribosomal protein S21	K02971//RP-S21e; small subunit ribosomal protein S21e	3.2e-41	172.9	rmd:113552105	ko03010//Ribosome//Translation//Genetic Information Processing
Unigene0001372	XP_026736933.1	173.7	7e-41	XP_026736933.1 40S ribosomal protein S21 isoform X1 [Trichoplusia ni]	sp|Q6PUF8|RS21_BOMMO	171.8	4e-42	sp|Q6PUF8|RS21_BOMMO 40S ribosomal protein S21 OS=Bombyx mori OX=7091 GN=RpS21 PE=3 SV=1	7295891	142.1	5.1e-34	KOG3486	40S ribosomal protein S21	K02971//RP-S21e; small subunit ribosomal protein S21e	1.3e-41	173.7	tnl:113500363	ko03010//Ribosome//Translation//Genetic Information Processing
Unigene0001373	XP_022204701.1	99	1.9e-18	XP_022204701.1 mitochondrial-processing peptidase subunit beta-like [Nilaparvata lugens]	sp|Q9Y8B5|MPPB_LENED	135.2	3.5e-31	sp|Q9Y8B5|MPPB_LENED Mitochondrial-processing peptidase subunit beta OS=Lentinula edodes OX=5353 GN=mppB PE=3 SV=1	SPBP23A10.15c	109	4e-24	KOG0960	Mitochondrial processing peptidase, beta subunit, and related enzymes (insulinase superfamily)	K17732//PMPCB; mitochondrial-processing peptidase subunit beta [EC:3.4.24.64]	1.9e-14	83.2	gja:107113730	--
Unigene0001374	XP_022204701.1	94.4	3.8e-17	XP_022204701.1 mitochondrial-processing peptidase subunit beta-like [Nilaparvata lugens]	sp|Q9Y8B5|MPPB_LENED	106.3	1.5e-22	sp|Q9Y8B5|MPPB_LENED Mitochondrial-processing peptidase subunit beta OS=Lentinula edodes OX=5353 GN=mppB PE=3 SV=1	SPBP23A10.15c	92.4	3.3e-19	KOG0960	Mitochondrial processing peptidase, beta subunit, and related enzymes (insulinase superfamily)	K17732//PMPCB; mitochondrial-processing peptidase subunit beta [EC:3.4.24.64]	2.3e-13	79.3	dgt:114521660	--
Unigene0001375	XP_026557813.1	161.8	4.4e-37	XP_026557813.1 cyclin-dependent kinase 3 [Pseudonaja textilis]	sp|Q8LF80|CKB21_ARATH	274.2	9e-73	sp|Q8LF80|CKB21_ARATH Cyclin-dependent kinase B2-1 OS=Arabidopsis thaliana OX=3702 GN=CDKB2-1 PE=1 SV=2	At1g76540	274.2	1.3e-73	KOG0594	Protein kinase PCTAIRE and related kinases	K02088//CDK3; cyclin-dependent kinase 3 [EC:2.7.11.22]	8e-38	161.8	pbi:103049362	--
Unigene0001376	XP_032981431.1	169.1	2e-39	XP_032981431.1 LOW QUALITY PROTEIN: cyclin-dependent kinase 1-like [Rhinolophus ferrumequinum]	sp|Q8LF80|CKB21_ARATH	216.5	1.6e-55	sp|Q8LF80|CKB21_ARATH Cyclin-dependent kinase B2-1 OS=Arabidopsis thaliana OX=3702 GN=CDKB2-1 PE=1 SV=2	At1g76540	216.5	2.4e-56	KOG0594	Protein kinase PCTAIRE and related kinases	K02087//CDK1; cyclin-dependent kinase 1 [EC:2.7.11.22 2.7.11.23]	8.1e-40	167.9	pss:102448219	;ko04115//p53 signaling pathway//Cell growth and death//Cellular Processes
Unigene0001377	--	--	--	--	--	--	--	--	--	--	--	--	--	--	--	--	--	--
Unigene0001378	--	--	--	--	--	--	--	--	--	--	--	--	--	--	--	--	--	--
Unigene0001379	XP_026817372.1	1615.5	0	XP_026817372.1 interference hedgehog-like [Rhopalosiphum maidis]	sp|B4Q599|IHOG_DROSI	331.3	4.9e-89	sp|B4Q599|IHOG_DROSI Interference hedgehog OS=Drosophila simulans OX=7240 GN=iHog PE=3 SV=2	Hs22045351	102.1	7.2e-21	KOG4222	Axon guidance receptor Dscam	K20245//BOI; brother of ihog	0	1615.5	rmd:113556550	ko04341//Hedgehog signaling pathway - fly//Signal transduction//Environmental Information Processing
Unigene0001380	XP_026812092.1	1887.1	0	XP_026812092.1 uncharacterized protein LOC113553126 isoform X1 [Rhopalosiphum maidis]	sp|Q86VV8|RTTN_HUMAN	77.8	7.8e-13	sp|Q86VV8|RTTN_HUMAN Rotatin OS=Homo sapiens OX=9606 GN=RTTN PE=1 SV=3	--	--	--	--	--	K16484//RTTN; rotatin	0	1699.5	api:100575195	--
Unigene0001381	--	--	--	--	--	--	--	--	--	--	--	--	--	--	--	--	--	--
Unigene0001382	XP_019640301.1	56.6	8.9e-06	XP_019640301.1 PREDICTED: DNA replication complex GINS protein PSF2-like [Branchiostoma belcheri]	sp|Q4IC11|PSF2_GIBZE	125.9	1.8e-28	sp|Q4IC11|PSF2_GIBZE DNA replication complex GINS protein PSF2 OS=Gibberella zeae (strain PH-1 / ATCC MYA-4620 / FGSC 9075 / NRRL 31084) OX=229533 GN=PSF2 PE=3 SV=1	--	--	--	--	--	--	--	--	--	--
Unigene0001383	XP_003384647.1	65.5	3.9e-08	XP_003384647.1 PREDICTED: DNA replication complex GINS protein PSF2-like [Amphimedon queenslandica]	sp|Q4IC11|PSF2_GIBZE	216.1	2.6e-55	sp|Q4IC11|PSF2_GIBZE DNA replication complex GINS protein PSF2 OS=Gibberella zeae (strain PH-1 / ATCC MYA-4620 / FGSC 9075 / NRRL 31084) OX=229533 GN=PSF2 PE=3 SV=1	--	--	--	--	--	K10733//GINS2; GINS complex subunit 2	7.1e-09	65.5	aqu:100640954	--
Unigene0001384	XP_013064617.1	67.4	8.5e-09	XP_013064617.1 PREDICTED: 1,25-dihydroxyvitamin D(3) 24-hydroxylase, mitochondrial-like [Biomphalaria glabrata]	sp|Q4WB01|PSOD_ASPFU	106.7	1.9e-22	sp|Q4WB01|PSOD_ASPFU Cytochrome P450 monooxygenase psoD OS=Neosartorya fumigata (strain ATCC MYA-4609 / Af293 / CBS 101355 / FGSC A1100) OX=330879 GN=psoD PE=1 SV=2	At4g12300	58.9	6.7e-09	KOG0156	Cytochrome P450 CYP2 subfamily	K00488//CYP27A1; cholestanetriol 26-monooxygenase [EC:1.14.15.15]	5.9e-09	65.5	hcq:109519132	;ko00120//Primary bile acid biosynthesis//Lipid metabolism//Metabolism
Unigene0001385	KAF2895167.1	63.5	7.5e-08	KAF2895167.1 hypothetical protein ILUMI_11006 [Ignelater luminosus]	sp|G9N4A8|VIRE_HYPVG	77	9.7e-14	sp|G9N4A8|VIRE_HYPVG Cytochrome P450 monooxygenase virE OS=Hypocrea virens (strain Gv29-8 / FGSC 10586) OX=413071 GN=virE PE=1 SV=1	Hs14550409	48.5	5.6e-06	KOG0156	Cytochrome P450 CYP2 subfamily	K14985//CYP18A1; 26-hydroxylase [EC:1.14.-.-]	8.9e-08	60.8	pbar:105423704	ko00981//Insect hormone biosynthesis//Metabolism of terpenoids and polyketides//Metabolism
Unigene0001386	--	--	--	--	--	--	--	--	--	--	--	--	--	--	--	--	--	--
Unigene0001387	XP_026808155.1	2394.4	0	XP_026808155.1 eukaryotic translation initiation factor 4 gamma 3-like isoform X1 [Rhopalosiphum maidis]	sp|O43432|IF4G3_HUMAN	274.6	7.5e-72	sp|O43432|IF4G3_HUMAN Eukaryotic translation initiation factor 4 gamma 3 OS=Homo sapiens OX=9606 GN=EIF4G3 PE=1 SV=2	Hs10092601	274.6	1.1e-72	KOG0401	Translation initiation factor 4F, ribosome/mRNA-bridging subunit (eIF-4G)	K03260//EIF4G; translation initiation factor 4G	0	2394.4	rmd:113550484	;ko05416//Viral myocarditis//Cardiovascular diseases//Human Diseases
Unigene0001388	XP_026822788.1	378.6	5.7e-102	XP_026822788.1 uncharacterized protein LOC113560873 isoform X2 [Rhopalosiphum maidis]	sp|P0DKY8|NUD16_HOMVI	221.1	2.3e-56	sp|P0DKY8|NUD16_HOMVI U8 snoRNA-decapping enzyme OS=Homalodisca vitripennis OX=197043 GN=NUDT16 PE=1 SV=1	--	--	--	--	--	K16855//NUDT16; U8 snoRNA-decapping enzyme [EC:3.6.1.62 3.6.1.64]	1e-102	378.6	rmd:113560873	;ko03018//RNA degradation//Folding, sorting and degradation//Genetic Information Processing
Unigene0001389	XP_026822787.1	553.5	1.2e-154	XP_026822787.1 uncharacterized protein LOC113560873 isoform X1 [Rhopalosiphum maidis]	sp|Q5ZHN5|THAP5_CHICK	57	5.4e-07	sp|Q5ZHN5|THAP5_CHICK THAP domain-containing protein 5 OS=Gallus gallus OX=9031 GN=THAP5 PE=2 SV=1	--	--	--	--	--	K16855//NUDT16; U8 snoRNA-decapping enzyme [EC:3.6.1.62 3.6.1.64]	2.2e-155	553.5	rmd:113560873	;ko03018//RNA degradation//Folding, sorting and degradation//Genetic Information Processing
Unigene0001390	XP_008179447.1	148.7	1.7e-33	XP_008179447.1 eukaryotic translation initiation factor 4 gamma 3 isoform X4 [Acyrthosiphon pisum]	--	--	--	--	--	--	--	--	--	K03260//EIF4G; translation initiation factor 4G	3.1e-34	148.7	api:100159232	;ko05416//Viral myocarditis//Cardiovascular diseases//Human Diseases
Unigene0001391	KAF0688900.1	276.6	2.7e-71	KAF0688900.1 THAP domain-containing protein 11, partial [Aphis craccivora]	--	--	--	--	--	--	--	--	--	--	--	--	--	--
Unigene0001392	--	--	--	--	--	--	--	--	--	--	--	--	--	--	--	--	--	--
Unigene0001393	XP_004997197.1	98.6	1e-17	XP_004997197.1 baculoviral IAP repeat-containing protein 5.1 [Salpingoeca rosetta]	sp|O14064|BIR1_SCHPO	123.2	5.9e-27	sp|O14064|BIR1_SCHPO Protein bir1 OS=Schizosaccharomyces pombe (strain 972 / ATCC 24843) OX=284812 GN=bir1 PE=1 SV=1	SPCP31B10.10c_1	123.2	8.8e-28	KOG1101	Apoptosis inhibitor IAP1 and related BIR domain proteins	K08731//BIRC5; baculoviral IAP repeat-containing protein 5	4.1e-13	80.9	sfm:108939213	;ko04215//Apoptosis - multiple species//Cell growth and death//Cellular Processes
Unigene0001394	--	--	--	--	--	--	--	--	--	--	--	--	--	--	--	--	--	--
Unigene0001395	--	--	--	--	--	--	--	--	--	--	--	--	--	--	--	--	--	--
Unigene0001396	--	--	--	--	--	--	--	--	--	--	--	--	--	--	--	--	--	--
Unigene0001397	--	--	--	--	sp|Q2GXM1|SEC16_CHAGB	135.6	2.8e-31	sp|Q2GXM1|SEC16_CHAGB COPII coat assembly protein SEC16 OS=Chaetomium globosum (strain ATCC 6205 / CBS 148.51 / DSM 1962 / NBRC 6347 / NRRL 1970) OX=306901 GN=SEC16 PE=3 SV=1	--	--	--	--	--	--	--	--	--	--
Unigene0001398	--	--	--	--	sp|Q2GXM1|SEC16_CHAGB	82	2.2e-14	sp|Q2GXM1|SEC16_CHAGB COPII coat assembly protein SEC16 OS=Chaetomium globosum (strain ATCC 6205 / CBS 148.51 / DSM 1962 / NBRC 6347 / NRRL 1970) OX=306901 GN=SEC16 PE=3 SV=1	--	--	--	--	--	--	--	--	--	--
Unigene0001399	--	--	--	--	sp|Q9HEC9|SEC16_NEUCR	241.9	7.1e-63	sp|Q9HEC9|SEC16_NEUCR COPII coat assembly protein sec16 OS=Neurospora crassa (strain ATCC 24698 / 74-OR23-1A / CBS 708.71 / DSM 1257 / FGSC 987) OX=367110 GN=sec16 PE=3 SV=1	--	--	--	--	--	--	--	--	--	--
Unigene0001400	--	--	--	--	sp|Q9HEC9|SEC16_NEUCR	59.3	3.9e-08	sp|Q9HEC9|SEC16_NEUCR COPII coat assembly protein sec16 OS=Neurospora crassa (strain ATCC 24698 / 74-OR23-1A / CBS 708.71 / DSM 1257 / FGSC 987) OX=367110 GN=sec16 PE=3 SV=1	--	--	--	--	--	--	--	--	--	--
Unigene0001401	--	--	--	--	--	--	--	--	--	--	--	--	--	--	--	--	--	--
Unigene0001402	--	--	--	--	sp|Q9HEC9|SEC16_NEUCR	187.2	1.5e-46	sp|Q9HEC9|SEC16_NEUCR COPII coat assembly protein sec16 OS=Neurospora crassa (strain ATCC 24698 / 74-OR23-1A / CBS 708.71 / DSM 1257 / FGSC 987) OX=367110 GN=sec16 PE=3 SV=1	--	--	--	--	--	--	--	--	--	--
Unigene0001403	--	--	--	--	--	--	--	--	--	--	--	--	--	--	--	--	--	--
Unigene0001404	--	--	--	--	--	--	--	--	--	--	--	--	--	--	--	--	--	--
Unigene0001405	--	--	--	--	--	--	--	--	--	--	--	--	--	--	--	--	--	--
Unigene0001406	--	--	--	--	--	--	--	--	--	--	--	--	--	--	--	--	--	--
Unigene0001407	--	--	--	--	--	--	--	--	--	--	--	--	--	--	--	--	--	--
Unigene0001408	--	--	--	--	--	--	--	--	--	--	--	--	--	--	--	--	--	--
Unigene0001409	XP_009876514.1	85.9	3.6e-14	XP_009876514.1 PREDICTED: LOW QUALITY PROTEIN: bromodomain and PHD finger-containing protein 3 [Apaloderma vittatum]	sp|P34447|ZFP1_CAEEL	59.3	5.4e-08	sp|P34447|ZFP1_CAEEL Zinc finger protein zfp-1 OS=Caenorhabditis elegans OX=6239 GN=zfp-1 PE=1 SV=2	7298854	62	1.3e-09	KOG0956	PHD finger protein AF10	K11347//JADE1; protein Jade-1	3.2e-09	67	sgh:107582685	--
Unigene0001410	--	--	--	--	--	--	--	--	--	--	--	--	--	--	--	--	--	--
Unigene0001411	--	--	--	--	--	--	--	--	--	--	--	--	--	--	--	--	--	--
Unigene0001412	--	--	--	--	--	--	--	--	--	--	--	--	--	--	--	--	--	--
Unigene0001413	XP_001946464.1	211.8	3.5e-52	XP_001946464.1 uncharacterized protein LOC100163726 [Acyrthosiphon pisum]	--	--	--	--	--	--	--	--	--	K14285//NXT1_2; NTF2-related export protein 1/2	6.4e-53	211.8	api:100163726	;ko05164//Influenza A//Infectious diseases//Human Diseases
Unigene0001414	XP_026818546.1	268.1	5.5e-69	XP_026818546.1 uncharacterized protein LOC113557296 [Rhopalosiphum maidis]	--	--	--	--	--	--	--	--	--	K14285//NXT1_2; NTF2-related export protein 1/2	2.1e-59	233.8	api:100164717	;ko05164//Influenza A//Infectious diseases//Human Diseases
Unigene0001415	XP_026816539.1	1376.3	0	XP_026816539.1 neprilysin-2-like [Rhopalosiphum maidis]	sp|A0A0B4K692|NEP2_DROME	618.6	1.1e-175	sp|A0A0B4K692|NEP2_DROME Neprilysin-2 OS=Drosophila melanogaster OX=7227 GN=Nep2 PE=1 SV=1	7296824	624.4	2.9e-178	KOG3624	M13 family peptidase	K08635//MMEL1; neprilysin [EC:3.4.24.11]	0	1376.3	rmd:113556037	--
Unigene0001416	XP_026818472.1	1187.6	0	XP_026818472.1 neprilysin-2-like isoform X1 [Rhopalosiphum maidis]	sp|A0A0B4K692|NEP2_DROME	492.3	1.1e-137	sp|A0A0B4K692|NEP2_DROME Neprilysin-2 OS=Drosophila melanogaster OX=7227 GN=Nep2 PE=1 SV=1	7296824	495.7	1.5e-139	KOG3624	M13 family peptidase	K08635//MMEL1; neprilysin [EC:3.4.24.11]	0	1187.6	rmd:113557256	--
Unigene0001417	--	--	--	--	--	--	--	--	--	--	--	--	--	--	--	--	--	--
Unigene0001418	XP_026817267.1	715.7	3.5e-203	XP_026817267.1 peptidyl-prolyl cis-trans isomerase sig-7 [Rhopalosiphum maidis]	sp|Q8WUA2|PPIL4_HUMAN	424.1	3.1e-117	sp|Q8WUA2|PPIL4_HUMAN Peptidyl-prolyl cis-trans isomerase-like 4 OS=Homo sapiens OX=9606 GN=PPIL4 PE=1 SV=1	7301211	446.8	6.7e-125	KOG0415	Predicted peptidyl prolyl cis-trans isomerase	K12735//PPIL4; peptidyl-prolyl cis-trans isomerase-like 4 [EC:5.2.1.8]	6.3e-204	715.7	rmd:113556496	--
Unigene0001419	XP_026812023.1	2616.3	0	XP_026812023.1 phosphoribosylformylglycinamidine synthase [Rhopalosiphum maidis]	sp|Q5SUR0|PUR4_MOUSE	1331.2	0	sp|Q5SUR0|PUR4_MOUSE Phosphoribosylformylglycinamidine synthase OS=Mus musculus OX=10090 GN=Pfas PE=1 SV=1	7297060	1304.3	0	KOG1907	Phosphoribosylformylglycinamidine synthase	K01952//PFAS; phosphoribosylformylglycinamidine synthase [EC:6.3.5.3]	0	2616.3	rmd:113553080	;ko00230//Purine metabolism//Nucleotide metabolism//Metabolism
Unigene0001420	NP_001156565.1	135.2	1.9e-29	NP_001156565.1 phosphoribosylformylglycinamidine synthase [Acyrthosiphon pisum]	sp|P35421|PUR4_DROME	64.3	6.1e-10	sp|P35421|PUR4_DROME Phosphoribosylformylglycinamidine synthase OS=Drosophila melanogaster OX=7227 GN=Pfas PE=1 SV=2	7297060	64.3	9.1e-11	KOG1907	Phosphoribosylformylglycinamidine synthase	K01952//PFAS; phosphoribosylformylglycinamidine synthase [EC:6.3.5.3]	3.5e-30	135.2	api:100159986	;ko00230//Purine metabolism//Nucleotide metabolism//Metabolism
Unigene0001421	BAH72555.1	181.4	3e-43	BAH72555.1 hypothetical protein [Acyrthosiphon pisum]	sp|Q9M8D3|PUR4_ARATH	96.7	1.5e-19	sp|Q9M8D3|PUR4_ARATH Probable phosphoribosylformylglycinamidine synthase, chloroplastic/mitochondrial OS=Arabidopsis thaliana OX=3702 GN=At1g74260 PE=2 SV=3	At1g74260	93.6	1.9e-19	KOG1907	Phosphoribosylformylglycinamidine synthase	K01952//PFAS; phosphoribosylformylglycinamidine synthase [EC:6.3.5.3]	5.5e-44	181.4	api:100159986	;ko00230//Purine metabolism//Nucleotide metabolism//Metabolism
Unigene0001422	--	--	--	--	--	--	--	--	--	--	--	--	--	--	--	--	--	--
Unigene0001423	--	--	--	--	sp|Q59VM4|RPN4_CANAL	81.3	5.6e-14	sp|Q59VM4|RPN4_CANAL Transcriptional regulator RPN4 OS=Candida albicans (strain SC5314 / ATCC MYA-2876) OX=237561 GN=RPN4 PE=1 SV=1	--	--	--	--	--	--	--	--	--	--
Unigene0001424	--	--	--	--	--	--	--	--	--	--	--	--	--	--	--	--	--	--
Unigene0001425	XP_026816900.1	1030.4	6.2e-298	XP_026816900.1 UDP-glucuronosyltransferase 2C1-like [Rhopalosiphum maidis]	sp|P36514|UD2C1_RABIT	250.4	6e-65	sp|P36514|UD2C1_RABIT UDP-glucuronosyltransferase 2C1 (Fragment) OS=Oryctolagus cuniculus OX=9986 GN=UGT2C1 PE=2 SV=1	7299399	280	1.1e-74	KOG1192	UDP-glucuronosyl and UDP-glucosyl transferase	K00699//UGT; glucuronosyltransferase [EC:2.4.1.17]	1.1e-298	1030.4	rmd:113556258	;ko00053//Ascorbate and aldarate metabolism//Carbohydrate metabolism//Metabolism
Unigene0001426	XP_026809892.1	210.7	5.6e-52	XP_026809892.1 glucose dehydrogenase [FAD, quinone]-like [Rhopalosiphum maidis]	sp|P18173|DHGL_DROME	72.4	3.5e-12	sp|P18173|DHGL_DROME Glucose dehydrogenase [FAD, quinone] OS=Drosophila melanogaster OX=7227 GN=Gld PE=3 SV=3	7301449	82.4	5.1e-16	KOG1238	Glucose dehydrogenase/choline dehydrogenase/mandelonitrile lyase (GMC oxidoreductase family)	--	--	--	--	--
Unigene0001427	XP_026809892.1	163.3	7e-38	XP_026809892.1 glucose dehydrogenase [FAD, quinone]-like [Rhopalosiphum maidis]	--	--	--	--	--	--	--	--	--	--	--	--	--	--
Unigene0001428	--	--	--	--	--	--	--	--	--	--	--	--	--	--	--	--	--	--
Unigene0001429	--	--	--	--	--	--	--	--	--	--	--	--	--	--	--	--	--	--
Unigene0001430	XP_026822974.1	501.9	1.3e-138	XP_026822974.1 uncharacterized protein LOC113561007 [Rhopalosiphum maidis]	sp|P41444|FGFH_NPVAC	121.3	7.1e-26	sp|P41444|FGFH_NPVAC Fibroblast growth factor homolog OS=Autographa californica nuclear polyhedrosis virus OX=46015 GN=FGF PE=3 SV=1	7300548	186.4	2.7e-46	KOG3885	Fibroblast growth factor	K04358//FGF; fibroblast growth factor	1.1e-56	227.3	nvl:108557033	;ko05218//Melanoma//Cancers//Human Diseases
Unigene0001431	XP_026817683.1	3270.7	0	XP_026817683.1 CD109 antigen [Rhopalosiphum maidis]	sp|Q6YHK3|CD109_HUMAN	476.9	1.1e-132	sp|Q6YHK3|CD109_HUMAN CD109 antigen OS=Homo sapiens OX=9606 GN=CD109 PE=1 SV=2	7297340	2023.1	0	KOG1366	Alpha-macroglobulin	--	--	--	--	--
Unigene0001432	--	--	--	--	--	--	--	--	--	--	--	--	--	--	--	--	--	--
Unigene0001433	XP_026806973.1	271.2	1e-69	XP_026806973.1 uncharacterized protein LOC113549726 [Rhopalosiphum maidis]	--	--	--	--	--	--	--	--	--	--	--	--	--	--
Unigene0001434	--	--	--	--	--	--	--	--	--	--	--	--	--	--	--	--	--	--
Unigene0001435	XP_026811368.1	588.6	7.4e-165	XP_026811368.1 uncharacterized protein LOC113552710 isoform X1 [Rhopalosiphum maidis]	--	--	--	--	--	--	--	--	--	--	--	--	--	--
Unigene0001436	XP_008180779.1	818.9	2.4e-234	XP_008180779.1 uncharacterized protein LOC100164792 isoform X1 [Acyrthosiphon pisum]	--	--	--	--	--	--	--	--	--	--	--	--	--	--
Unigene0001437	--	--	--	--	--	--	--	--	--	--	--	--	--	--	--	--	--	--
Unigene0001438	--	--	--	--	--	--	--	--	--	--	--	--	--	--	--	--	--	--
Unigene0001439	XP_032315685.1	65.5	4.2e-08	XP_032315685.1 cytochrome P450 3A29-like isoform X1 [Camelus ferus]	sp|Q15FB4|LTMQ_EPIFI	179.9	2.3e-44	sp|Q15FB4|LTMQ_EPIFI Cytochrome P450 monooxygenase ltmQ OS=Epichloe festucae var. lolii OX=73839 GN=ltmQ PE=2 SV=1	--	--	--	--	--	K07424//CYP3A; cytochrome P450 family 3 subfamily A [EC:1.14.14.1]	7.7e-09	65.5	cfr:102514805	;ko00591//Linoleic acid metabolism//Lipid metabolism//Metabolism
Unigene0001440	AEA76305.1	404.8	5.5e-110	AEA76305.1 aminopeptidase 10, partial [Mamestra configurata]	sp|P91885|AMPN_MANSE	294.7	1.2e-78	sp|P91885|AMPN_MANSE Aminopeptidase N OS=Manduca sexta OX=7130 GN=APN2 PE=1 SV=2	7300768	119.8	7.9e-27	KOG1046	Puromycin-sensitive aminopeptidase and related aminopeptidases	K11140//ANPEP; aminopeptidase N [EC:3.4.11.2]	2.2e-89	334	haw:110378026	;ko04640//Hematopoietic cell lineage//Immune system//Organismal Systems
Unigene0001441	ABN64103.1	777.3	6.4e-222	ABN64103.1 midgut aminopeptidase N5 [Helicoverpa armigera]	sp|P91885|AMPN_MANSE	715.3	4.4e-205	sp|P91885|AMPN_MANSE Aminopeptidase N OS=Manduca sexta OX=7130 GN=APN2 PE=1 SV=2	7301751	330.9	3.5e-90	KOG1046	Puromycin-sensitive aminopeptidase and related aminopeptidases	K11140//ANPEP; aminopeptidase N [EC:3.4.11.2]	2.6e-222	776.2	haw:110378026	;ko04640//Hematopoietic cell lineage//Immune system//Organismal Systems
Unigene0001442	AAP44965.1	285	4.1e-74	AAP44965.1 midgut class 2 aminopeptidase N [Spodoptera exigua]	sp|P91885|AMPN_MANSE	261.5	7.2e-69	sp|P91885|AMPN_MANSE Aminopeptidase N OS=Manduca sexta OX=7130 GN=APN2 PE=1 SV=2	7300768	65.9	8.7e-11	KOG1046	Puromycin-sensitive aminopeptidase and related aminopeptidases	K11140//ANPEP; aminopeptidase N [EC:3.4.11.2]	2e-72	276.9	haw:110378026	;ko04640//Hematopoietic cell lineage//Immune system//Organismal Systems
Unigene0001443	XP_027059810.1	416.4	4.4e-113	XP_027059810.1 elongator complex protein 2-like [Pocillopora damicornis]	sp|P42935|ELP2_YEAST	471.9	1.3e-131	sp|P42935|ELP2_YEAST Elongator complex protein 2 OS=Saccharomyces cerevisiae (strain ATCC 204508 / S288c) OX=559292 GN=ELP2 PE=1 SV=1	YGR200c	471.9	2e-132	KOG1063	RNA polymerase II elongator complex, subunit ELP2, WD repeat superfamily	K11374//ELP2; elongator complex protein 2	8e-114	416.4	pdam:113686391	--
Unigene0001444	--	--	--	--	--	--	--	--	--	--	--	--	--	--	--	--	--	--
Unigene0001445	BAB32006.2	521.2	4.8e-145	BAB32006.2 unnamed protein product [Mus musculus]	sp|Q9CX56|PSMD8_MOUSE	490	1.8e-137	sp|Q9CX56|PSMD8_MOUSE 26S proteasome non-ATPase regulatory subunit 8 OS=Mus musculus OX=10090 GN=Psmd8 PE=1 SV=2	Hs4506233	457.6	1.5e-128	KOG3151	26S proteasome regulatory complex, subunit RPN12/PSMD8	K03031//PSMD8; 26S proteasome regulatory subunit N12	1.1e-143	514.2	mcal:110310149	;ko03050//Proteasome//Folding, sorting and degradation//Genetic Information Processing
Unigene0001446	PNI94848.1	273.9	6.6e-71	PNI94848.1 PSMD8 isoform 5 [Pan troglodytes]	sp|P48556|PSMD8_HUMAN	273.9	9.8e-73	sp|P48556|PSMD8_HUMAN 26S proteasome non-ATPase regulatory subunit 8 OS=Homo sapiens OX=9606 GN=PSMD8 PE=1 SV=2	Hs4506233	273.9	1.5e-73	KOG3151	26S proteasome regulatory complex, subunit RPN12/PSMD8	K03031//PSMD8; 26S proteasome regulatory subunit N12	1.2e-71	273.9	hsa:5714	;ko03050//Proteasome//Folding, sorting and degradation//Genetic Information Processing
Unigene0001447	Q5RE15.2	181.8	2.5e-43	Q5RE15.2 RecName: Full=26S proteasome non-ATPase regulatory subunit 8; AltName: Full=26S proteasome regulatory subunit RPN12 [Pongo abelii]	sp|Q5RE15|PSMD8_PONAB	181.8	3.7e-45	sp|Q5RE15|PSMD8_PONAB 26S proteasome non-ATPase regulatory subunit 8 (Fragment) OS=Pongo abelii OX=9601 GN=PSMD8 PE=2 SV=2	Hs4506233	132.9	2.9e-31	KOG3151	26S proteasome regulatory complex, subunit RPN12/PSMD8	K03031//PSMD8; 26S proteasome regulatory subunit N12	1.3e-43	180.3	nle:100592683	;ko03050//Proteasome//Folding, sorting and degradation//Genetic Information Processing
Unigene0001448	XP_015367857.1	234.2	8.1e-59	XP_015367857.1 PREDICTED: uncharacterized protein LOC107164519 [Diuraphis noxia]	--	--	--	--	--	--	--	--	--	--	--	--	--	--
Unigene0001449	XP_003245359.1	255.8	2.2e-65	XP_003245359.1 uncharacterized protein LOC100570242 [Acyrthosiphon pisum]	--	--	--	--	--	--	--	--	--	--	--	--	--	--
Unigene0001450	XP_027849896.1	69.3	2.1e-09	XP_027849896.1 disco-interacting protein 2 isoform X2 [Aphis gossypii]	--	--	--	--	--	--	--	--	--	--	--	--	--	--
Unigene0001451	XP_022182013.1	206.8	7.7e-51	XP_022182013.1 disco-interacting protein 2 isoform X1 [Myzus persicae]	sp|Q9W0S9|DIP2_DROME	143.3	1.6e-33	sp|Q9W0S9|DIP2_DROME Disco-interacting protein 2 OS=Drosophila melanogaster OX=7227 GN=DIP2 PE=1 SV=2	7291947	92.4	4.7e-19	KOG3628	Predicted AMP-binding protein	--	--	--	--	--
Unigene0001452	--	--	--	--	sp|P50942|INP52_YEAST	123.6	2.5e-27	sp|P50942|INP52_YEAST Polyphosphatidylinositol phosphatase INP52 OS=Saccharomyces cerevisiae (strain ATCC 204508 / S288c) OX=559292 GN=INP52 PE=1 SV=1	YNL106c	123.6	3.8e-28	KOG0566	Inositol-1,4,5-triphosphate 5-phosphatase (synaptojanin), INP51/INP52/INP53 family	--	--	--	--	--
Unigene0001453	KHN81507.1	125.2	5.7e-26	KHN81507.1 Synaptojanin-1 [Toxocara canis]	sp|P50942|INP52_YEAST	164.5	1.3e-39	sp|P50942|INP52_YEAST Polyphosphatidylinositol phosphatase INP52 OS=Saccharomyces cerevisiae (strain ATCC 204508 / S288c) OX=559292 GN=INP52 PE=1 SV=1	YNL106c	164.5	1.9e-40	KOG0566	Inositol-1,4,5-triphosphate 5-phosphatase (synaptojanin), INP51/INP52/INP53 family	K20279//SYNJ; synaptojanin [EC:3.1.3.36]	1.2e-25	121.7	loa:LOAG_05913	;ko00562//Inositol phosphate metabolism//Carbohydrate metabolism//Metabolism
Unigene0001454	XP_026810421.1	1307	0	XP_026810421.1 methyltransferase-like protein 13 [Rhopalosiphum maidis]	sp|Q6NTR1|EFNMT_XENLA	426	8.5e-118	sp|Q6NTR1|EFNMT_XENLA eEF1A lysine and N-terminal methyltransferase OS=Xenopus laevis OX=8355 GN=eef1aknmt PE=2 SV=1	7298695	399.1	1.7e-110	KOG2352	Predicted spermine/spermidine synthase	--	--	--	--	--
Unigene0001455	--	--	--	--	--	--	--	--	--	--	--	--	--	--	--	--	--	--
Unigene0001456	--	--	--	--	--	--	--	--	--	--	--	--	--	--	--	--	--	--
Unigene0001457	XP_022176899.1	64.3	4.1e-08	XP_022176899.1 coiled-coil domain-containing protein 47 [Myzus persicae]	--	--	--	--	--	--	--	--	--	--	--	--	--	--
[truncated: 54,741 more rows]
